# Supplementary material for: Lysine-36 of Drosophila histone H3.3 supports adult longevity
Source: G3 (Bethesda). 2024 Feb 16;14(4):jkae030. doi: 10.1093/g3journal/jkae030 (PMC10989886; doi:10.1093/g3journal/jkae030)
Supplement: jkae030_Supplementary_Data [file jkae030_supplementary_data.zip]

Archive with 4 entries (4 files):
- Supplemental_Figures_G3-2024-404848.pdf
- Table_S1_G3-2024-404848.csv
- Table_S2_G3-2024-404848.csv
- Table_S3_G3-2024-404848.csv
