# Supplementary material for: Lysine-36 of Drosophila histone H3.3 supports adult longevity
Source: G3 (Bethesda). 2024 Feb 16;14(4):jkae030. doi: 10.1093/g3journal/jkae030 (PMC10989886; doi:10.1093/g3journal/jkae030)
Supplement: jkae030_Supplementary_Data [file jkae030_supplementary_data.zip › Table_S1_G3-2024-404848.csv]

Gene ID	baseMean	log2FoldChange	lfcSE	stat	pvalue	padj	Enrichment	symbol	name
FBgn0026872	586.7737274	-0.587092392	0.13476433	-4.356437582	1.32E-05	0.001368587	Down	CG14777	uncharacterized protein
FBgn0023509	576.355333	-0.247293091	0.080079708	-3.088086833	0.002014496	0.048788001	Down	mip130	Myb-interacting protein 130
FBgn0023508	2139.041147	-0.240109083	0.063162369	-3.801457858	0.000143847	0.007979243	Down	Ocrl	Oculocerebrorenal syndrome of Lowe
FBgn0023524	1104.407758	-0.352429744	0.103832232	-3.394222956	0.000688236	0.023821196	Down	CG3078	uncharacterized protein
FBgn0005670	101.3401799	-1.933855204	0.389202061	-4.968769172	6.74E-07	0.000137064	Down	Cyp4d1	Cytochrome P450-4d1
FBgn0024997	176.2658945	-0.804270068	0.235790202	-3.410956277	0.000647355	0.023024779	Down	CG2681	uncharacterized protein
FBgn0003996	59.82749137	-1.983569061	0.448569002	-4.42199317	9.78E-06	0.001090315	Down	w	white
FBgn0024994	146.4584954	-0.744045991	0.174135419	-4.272800992	1.93E-05	0.001820196	Down	Ugalt	UDP-galactose transporter
FBgn0026079	256.6801085	-0.652844884	0.179176857	-3.643578176	0.000268874	0.0126038	Down	Nsun2	NOP2-Sun domain family, member 2
FBgn0011761	69.72569636	-7.130883254	1.928014122	-3.69856381	0.000216823	0.0109307	Down	dhd	deadhead
FBgn0029763	956.043942	-0.521819633	0.105365222	-4.952484519	7.33E-07	0.000143998	Down	Usp16-45	Ubiquitin specific protease 16/45
FBgn0029766	1665.776774	1.299159934	0.269722671	4.816650863	1.46E-06	0.000248931	Up	CG15784	uncharacterized protein
FBgn0052750	47.39855274	1.111516335	0.283996004	3.913844974	9.08E-05	0.005543506	Up	CG32750	uncharacterized protein
FBgn0005390	65.53280266	-2.182302365	0.637349452	-3.424027995	0.000617003	0.022149058	Down	fs(1)M3	female sterile (1) M3
FBgn0029874	152.7551035	-0.669033136	0.164714291	-4.061779518	4.87E-05	0.003529233	Down	CG3342	uncharacterized protein
FBgn0023489	635.031121	-0.537777978	0.140638648	-3.823827853	0.000131396	0.007524531	Down	Pph13	PvuII-PstI homology 13
FBgn0043364	7315.301397	0.602180913	0.158032568	3.810486164	0.000138694	0.007806574	Up	cbt	cabut
FBgn0002121	3679.072868	0.453646677	0.091075913	4.980973149	6.33E-07	0.000133375	Up	l(2)gl	lethal (2) giant larvae
FBgn0036985	406.71224	1.190784942	0.367147626	3.243340982	0.001181367	0.034650716	Up	zye	zye
FBgn0037000	118.2458312	-0.955573501	0.292975558	-3.261615092	0.001107795	0.033276885	Down	ZnT77C	Zinc transporter 77C
FBgn0037126	267.8354852	1.066141534	0.34052982	3.130831638	0.001743121	0.044672905	Up	CG14567	uncharacterized protein
FBgn0037140	312.3731736	1.028714077	0.249064275	4.130315668	3.62E-05	0.002877033	Up	SLC22A	SLC22A family member
FBgn0037166	617.8416635	1.37985983	0.314629833	4.385661127	1.16E-05	0.00123007	Up	CG11426	uncharacterized protein
FBgn0037176	255.3576286	-5.048812073	0.934857115	-5.400624323	6.64E-08	2.14E-05	Down	CG14456	uncharacterized protein
FBgn0037181	40.53134915	-3.38059104	0.900651105	-3.753496798	0.000174385	0.009317932	Down	CG11370	uncharacterized protein
FBgn0037324	65.61178211	-1.524615688	0.444685856	-3.428523009	0.000606875	0.021921236	Down	Orco	Odorant receptor co-receptor
FBgn0040687	87.82601124	-6.534425716	1.719444608	-3.800311848	0.000144514	0.007979243	Down	CG14645	uncharacterized protein
FBgn0037229	376.3231987	1.102254343	0.262937128	4.192083305	2.76E-05	0.002387239	Up	CG9766	uncharacterized protein
FBgn0031681	2683.44221	0.299075077	0.079371744	3.768029525	0.000164541	0.008832665	Up	Pgant5	Polypeptide N-Acetylgalactosaminyltransferase 5
FBgn0046776	141.3054462	1.665421653	0.367148814	4.536094329	5.73E-06	0.000746582	Up	CR14033	pseudo
FBgn0016920	162.6899851	0.731011391	0.230523536	3.171092213	0.001518669	0.040667367	Up	nompC	no mechanoreceptor potential C
FBgn0031741	104.4684481	1.404485055	0.412092018	3.408183106	0.00065397	0.023182623	Up	CG11034	uncharacterized protein
FBgn0003980	40.7965382	-4.942602963	1.435195723	-3.443852908	0.000573488	0.02130063	Down	Vm26Ab	Vitelline membrane 26Ab
FBgn0031775	33.73963093	2.681612848	0.454081613	5.905574614	3.51E-09	1.57E-06	Up	CG9150	uncharacterized protein
FBgn0003979	29.90413919	-7.018532814	1.909037062	-3.676478027	0.000236476	0.011569374	Down	Vm26Aa	Vitelline membrane 26Aa
FBgn0031808	400.4033041	-0.451372978	0.144187263	-3.130463605	0.001745306	0.044672905	Down	Nepl5	Neprilysin-like 5
FBgn0011722	9770.801805	1.842819796	0.362846014	5.078792997	3.80E-07	8.64E-05	Up	Tig	Tiggrin
FBgn0031801	601.6709192	-1.442363838	0.354804686	-4.065233342	4.80E-05	0.003529233	Down	CG9498	uncharacterized protein
FBgn0031800	557.5740773	-0.984288237	0.239067141	-4.117204206	3.83E-05	0.002964426	Down	CG9497	uncharacterized protein
FBgn0026196	483.4378788	-0.766085977	0.234992675	-3.26004194	0.001113957	0.033372593	Down	nop5	nop5
FBgn0031925	1113.644143	-1.570314965	0.301022835	-5.216597481	1.82E-07	4.80E-05	Down	Cyp4d21	Cyp4d21
FBgn0053296	156.2441682	-1.074661498	0.253930841	-4.232103097	2.32E-05	0.002147545	Down	CG33296	uncharacterized protein
FBgn0031974	198.6061212	1.041228386	0.251415601	4.14146291	3.45E-05	0.002778755	Up	CG12560	uncharacterized protein
FBgn0031973	542.7735344	1.163155139	0.25177433	4.619832128	3.84E-06	0.000543057	Up	Spn28Dc	Serpin 28Dc
FBgn0032008	4672.941264	-0.742876057	0.147465139	-5.037638478	4.71E-07	0.00010311	Down	CG14277	uncharacterized protein
FBgn0032051	359.5799296	-0.395604747	0.12239339	-3.232239486	0.001228241	0.03519069	Down	CG13097	uncharacterized protein
FBgn0032050	364.3737212	-0.600323799	0.187921638	-3.194543244	0.001400523	0.038481195	Down	CG13096	uncharacterized protein
FBgn0032049	32.68978819	-2.619335031	0.828330195	-3.16218707	0.001565889	0.041661105	Down	Bace	beta-site APP-cleaving enzyme
FBgn0032139	924.7498466	0.749683399	0.167640697	4.471965403	7.75E-06	0.000936103	Up	CG13116	uncharacterized protein
FBgn0032172	1472.494164	0.395585576	0.08692133	4.551075979	5.34E-06	0.000711324	Up	CG5850	uncharacterized protein
FBgn0032243	524.4384302	0.448895566	0.120679693	3.719727449	0.000199438	0.010416586	Up	Klp31E	Kinesin-like protein at 31E
FBgn0032295	1277.051708	-0.329592069	0.089685142	-3.674990785	0.000237858	0.011588082	Down	CG12299	uncharacterized protein
FBgn0027363	5776.675915	0.262745088	0.068623092	3.828814496	0.000128762	0.007464978	Up	Stam	Signal transducing adaptor molecule
FBgn0051869	2256.980573	0.355695992	0.093596208	3.800324825	0.000144507	0.007979243	Up	CG31869	uncharacterized protein
FBgn0028490	13766.52578	0.458143037	0.135694093	3.376293161	0.000734696	0.024836149	Up	CG31705	uncharacterized protein
FBgn0051704	68.87150529	1.644818444	0.38098539	4.317274329	1.58E-05	0.001565501	Up	CG31704	uncharacterized protein
FBgn0032387	214.8042267	1.86654667	0.364446756	5.121589482	3.03E-07	7.47E-05	Up	CG16965	uncharacterized protein
FBgn0032415	41.57019712	1.569418053	0.405328533	3.871965392	0.000107961	0.006322278	Up	rho-6	rhomboid-6
FBgn0032430	289.5329726	-0.755991207	0.156301728	-4.836742481	1.32E-06	0.000228412	Down	CG6388	uncharacterized protein
FBgn0040972	576.1487082	1.72332791	0.262427271	6.566878138	5.14E-11	3.50E-08	Up	CG16978	uncharacterized protein
FBgn0032472	3767.435845	1.652297747	0.226797159	7.285354689	3.21E-13	3.46E-10	Up	CG9928	uncharacterized protein
FBgn0003983	36.52057739	-5.369828809	1.605956805	-3.34369442	0.000826707	0.026926047	Down	Vm34Ca	Vitelline membrane 34Ca
FBgn0028938	1166.792958	-0.902617757	0.262662326	-3.436418808	0.000589459	0.021629041	Down	Vajk1	Vajk1
FBgn0051769	3482.540292	0.842410377	0.190381532	4.424853442	9.65E-06	0.001090315	Up	CG31769	uncharacterized protein
FBgn0028526	9458.810358	1.194477822	0.290435368	4.112714747	3.91E-05	0.003002671	Up	CG15293	uncharacterized protein
FBgn0020416	2029.999954	0.831691771	0.254390963	3.269344788	0.001077969	0.032634585	Up	Idgf1	Imaginal disc growth factor 1
FBgn0032601	498.3831041	0.78704904	0.214613229	3.667290427	0.000245134	0.011745175	Up	yellow-b	yellow-b
FBgn0032613	421.9195104	1.191516675	0.305872495	3.895468513	9.80E-05	0.005817463	Up	Nepl9	Neprilysin-like 9
FBgn0032639	97.2812958	3.530941025	0.747580829	4.723156198	2.32E-06	0.000375816	Up	CG18563	uncharacterized protein
FBgn0032638	647.0495246	8.26972109	1.28165478	6.452377989	1.10E-10	6.72E-08	Up	SPH93	Serine protease homolog 93
FBgn0051793	997.981796	0.817100432	0.226021492	3.615144847	0.00030018	0.013757249	Up	CG31793	uncharacterized protein
FBgn0032782	1168.06187	0.441115282	0.131140987	3.363672132	0.000769129	0.02570042	Up	Rab9	Rab9
FBgn0032783	2108.046414	-0.540618906	0.174945318	-3.090216491	0.002000107	0.048788001	Down	CG10237	uncharacterized protein
FBgn0032775	831.038649	-0.349224212	0.080865111	-4.318601804	1.57E-05	0.001565501	Down	CG17544	uncharacterized protein
FBgn0032785	508.6128392	-0.774762043	0.22278936	-3.477554061	0.000506011	0.019739837	Down	CG10026	uncharacterized protein
FBgn0041180	6041.196354	0.42859029	0.13833023	3.098312579	0.00194626	0.048117033	Up	Tep4	Thioester-containing protein 4
FBgn0032835	16434.23414	3.182479846	0.556918059	5.714448997	1.10E-08	4.56E-06	Up	CG16772	uncharacterized protein
FBgn0032836	5604.856407	0.733396059	0.203958547	3.595809399	0.000323385	0.014043609	Up	CG10680	uncharacterized protein
FBgn0032834	60.23462071	1.35784289	0.332417479	4.084751781	4.41E-05	0.003365903	Up	CG13965	uncharacterized protein
FBgn0000251	28.90267324	-3.930746203	1.141902219	-3.442279152	0.000576835	0.02130063	Down	cad	caudal
FBgn0037547	27.95303593	-2.225550629	0.569427377	-3.908401177	9.29E-05	0.005610829	Down	CG7910	uncharacterized protein
FBgn0037662	86.92992946	-1.535850693	0.34873758	-4.404029798	1.06E-05	0.001151463	Down	CG11997	uncharacterized protein
FBgn0037647	278.556574	0.532346902	0.136620239	3.896544947	9.76E-05	0.005817463	Up	RagA-B	Ras-related GTP binding A/B
FBgn0037644	540.7969934	0.804478578	0.120724826	6.66373774	2.67E-11	2.06E-08	Up	CG11964	uncharacterized protein
FBgn0037683	40.92005547	1.477771004	0.450427267	3.280820481	0.001035056	0.031666159	Up	CG18473	uncharacterized protein
FBgn0037697	1336.966092	0.642271732	0.178208268	3.60405125	0.000313295	0.014015607	Up	GstZ2	Glutathione S transferase Z2
FBgn0037727	369.5402163	0.812930097	0.245426125	3.312320965	0.000925253	0.029312327	Up	Nepl12	Neprilysin-like 12
FBgn0040259	1118.207226	0.479112064	0.133160717	3.597998528	0.000320675	0.014043553	Up	Ugt302C1	UDP-glycosyltransferase family 302 member C1
FBgn0027584	2166.534836	3.61656946	0.773170253	4.677584846	2.90E-06	0.000431503	Up	CG4757	uncharacterized protein
FBgn0040256	209.7096098	1.151918024	0.351457311	3.277547476	0.001047131	0.03195128	Up	Ugt35C1	UDP-glycosyltransferase family 35 member C1
FBgn0037944	2788.586314	0.322242	0.095987304	3.357131493	0.000787556	0.026240567	Up	CG6923	uncharacterized protein
FBgn0010039	389.6813078	0.788697871	0.223397386	3.53047046	0.000414821	0.017018237	Up	GstD3	Glutathione S transferase D3
FBgn0038020	431.967315	0.791756831	0.245029298	3.231274124	0.001232397	0.035196161	Up	GstD9	Glutathione S transferase D9
FBgn0038053	1180.736566	0.380283774	0.122213279	3.111640371	0.00186051	0.046837823	Up	CG18549	uncharacterized protein
FBgn0038083	128.5033072	3.077786161	0.743700073	4.13847769	3.50E-05	0.002795737	Up	Ugt37A3	UDP-glycosyltransferase family 37 member A3
FBgn0041710	241.3345652	1.81899636	0.271540026	6.698814843	2.10E-11	1.74E-08	Up	yellow-f	yellow-f
FBgn0023495	18.66773977	-1.593203013	0.496591446	-3.208277196	0.001335327	0.037129784	Down	Lip3	Lip3
FBgn0038173	107.6037515	-0.976911834	0.175318465	-5.572213022	2.52E-08	9.41E-06	Down	Adgf-C	Adenosine deaminase-related growth factor C
FBgn0051326	2522.500174	0.518227365	0.16792381	3.086086264	0.0020281	0.048788001	Up	CG31326	uncharacterized protein
FBgn0038236	4089.169271	-1.004284321	0.29475078	-3.407232108	0.000656253	0.023182623	Down	Cyp313a1	Cyp313a1
FBgn0038243	368.438444	0.585055143	0.139220364	4.202367576	2.64E-05	0.002355906	Up	CG8066	uncharacterized protein
FBgn0038277	21.64668843	-3.289167507	1.016196307	-3.236744205	0.001209017	0.034958992	Down	RpS5b	Ribosomal protein S5b
FBgn0038320	1950.101075	0.287928715	0.078196587	3.682113561	0.000231308	0.011461624	Up	Sra-1	specifically Rac1-associated protein 1
FBgn0038321	907.9441534	-0.41759319	0.125323267	-3.332128171	0.000861846	0.027605246	Down	CG6218	uncharacterized protein
FBgn0051344	555.3733761	-0.621457856	0.1463011	-4.247800306	2.16E-05	0.002018649	Down	CG31344	uncharacterized protein
FBgn0038299	1252.154318	2.325158961	0.534117163	4.353275124	1.34E-05	0.0013762	Up	Spn88Eb	Serpin 88Eb
FBgn0028984	1212.363271	0.472994678	0.115963749	4.078814987	4.53E-05	0.003430441	Up	Spn88Ea	Serpin 88Ea
FBgn0038349	1817.528243	0.591922029	0.134853578	4.389368373	1.14E-05	0.001220485	Up	AOX3	Aldehyde oxidase 3
FBgn0000246	344.9269162	-0.86623073	0.218350201	-3.967162505	7.27E-05	0.004737886	Down	c(3)G	crossover suppressor on 3 of Gowen
FBgn0010379	4291.50519	0.364946398	0.107922635	3.381555669	0.000720766	0.024508167	Up	Akt1	Akt1
FBgn0027657	7090.448125	0.89558851	0.283804555	3.155652343	0.001601396	0.042104735	Up	glob1	globin 1
FBgn0040271	2898.924197	0.469724039	0.123816511	3.79371082	0.000148413	0.008117184	Up	Sulf1	Sulfated
FBgn0027562	1380.771307	-0.823490064	0.146577391	-5.61812473	1.93E-08	7.72E-06	Down	CG10345	uncharacterized protein
FBgn0038465	3981.800823	0.657035928	0.167688102	3.918202432	8.92E-05	0.005502184	Up	Irc	Immune-regulated catalase
FBgn0038608	10.00178637	-3.149238079	0.892575352	-3.528260188	0.000418301	0.017018237	Down	WRNexo	WRN exonuclease
FBgn0038569	655.281881	-0.373546255	0.120756597	-3.093381775	0.001978894	0.048510093	Down	CG7218	uncharacterized protein
FBgn0038649	183.1874364	-0.628663514	0.150126161	-4.187568028	2.82E-05	0.002387239	Down	CG7718	uncharacterized protein
FBgn0002962	23.76297879	-6.834910137	1.725035441	-3.96218534	7.43E-05	0.004810749	Down	nos	nanos
FBgn0038721	1199.552217	0.331705266	0.104693919	3.168333662	0.001533155	0.040960661	Up	subdued	subdued
FBgn0053192	21.35297341	3.079313385	0.790650564	3.894657799	9.83E-05	0.005817463	Up	MtnD	Metallothionein D
FBgn0038803	2065.946124	-0.399753995	0.126910953	-3.149877805	0.001633388	0.042751986	Down	CG5191	uncharacterized protein
FBgn0038840	198.5827429	-0.623140492	0.179920597	-3.463419439	0.000533356	0.020321995	Down	Grik	grik
FBgn0051189	182.2902302	0.753856996	0.202558274	3.72167961	0.000197902	0.010399281	Up	CG31189	uncharacterized protein
FBgn0038874	233.864097	0.667485219	0.149415362	4.4673132	7.92E-06	0.000946823	Up	ETHR	ETHR
FBgn0038912	1408.84512	-0.562483185	0.119312114	-4.714384518	2.42E-06	0.000385085	Down	CG6656	uncharacterized protein
FBgn0040582	998.7941072	3.042050692	0.564742584	5.386614675	7.18E-08	2.21E-05	Up	BomBc3	Bomanin Bicipital 3
FBgn0038930	7947.792014	1.267187265	0.283119865	4.475797779	7.61E-06	0.000929241	Up	BomT3	Bomanin Tailed 3
FBgn0038957	306.3488871	1.377117104	0.184511618	7.463579354	8.42E-14	1.22E-10	Up	CG7059	uncharacterized protein
FBgn0038989	177.7831873	-0.780463979	0.193459178	-4.03425667	5.48E-05	0.00382603	Down	CG6937	uncharacterized protein
FBgn0038983	1615.10258	0.593327066	0.184269554	3.219886599	0.001282413	0.036243911	Up	CG5326	uncharacterized protein
FBgn0039006	173.1390056	0.705942511	0.189248258	3.73024575	0.000191293	0.010128052	Up	Cyp6d4	Cyp6d4
FBgn0039028	79.56550691	-1.067609389	0.262776168	-4.062809026	4.85E-05	0.003529233	Down	CG13840	uncharacterized protein
FBgn0039024	1098.233729	0.706588969	0.134443726	5.255648502	1.48E-07	4.07E-05	Up	Nepl15	Neprilysin-like 15
FBgn0039023	367.1245176	0.846017393	0.236010608	3.584658337	0.00033752	0.014602767	Up	Nepl14	Neprilysin-like 14
FBgn0039048	1384.414555	0.350332916	0.095463937	3.669793285	0.000242747	0.011679037	Up	CG17111	uncharacterized protein
FBgn0039084	1200.545845	0.601290363	0.157274509	3.823190201	0.000131736	0.007524531	Up	CG10175	uncharacterized protein
FBgn0039102	1068.154835	0.725448949	0.220001209	3.297477098	0.000975576	0.030245474	Up	SPE	Spatzle-Processing Enzyme
FBgn0003134	13063.53588	0.525607233	0.107984469	4.867433616	1.13E-06	0.000204827	Up	Pp1alpha-96A	Protein phosphatase 1alpha at 96A
FBgn0000140	41.48798852	-2.882242172	0.864835955	-3.332703914	0.000860064	0.027605246	Down	asp	abnormal spindle
FBgn0039298	521.7678947	-1.438230169	0.318793413	-4.511480193	6.44E-06	0.000811358	Down	to	takeout
FBgn0051104	36.66984608	-1.385644649	0.403384425	-3.435047469	0.00059245	0.021670215	Down	CG31104	uncharacterized protein
FBgn0039323	36.96291837	1.08054715	0.314651041	3.434112746	0.000594497	0.021676702	Up	CG10559	uncharacterized protein
FBgn0039354	77.92789496	-0.723575501	0.209309814	-3.456959259	0.000546307	0.020633338	Down	Lgr3	Leucine-rich repeat-containing G protein-coupled receptor 3
FBgn0028833	3581.029499	-0.380061794	0.103510544	-3.671720571	0.000240923	0.011654995	Down	Dak1	Dak1
FBgn0039413	36.46374818	-1.576764674	0.424595448	-3.713569425	0.000204356	0.010625615	Down	CG14556	uncharacterized protein
FBgn0039419	2083.50089	0.736844867	0.160673908	4.585964668	4.52E-06	0.000616438	Up	CG12290	uncharacterized protein
FBgn0023178	472.3950634	-0.731993481	0.146141071	-5.008814276	5.48E-07	0.000117596	Down	Pdf	Pigment-dispersing factor
FBgn0026562	3072.541145	-0.550997914	0.178727144	-3.08290001	0.00204994	0.049211297	Down	SPARC	Secreted protein, acidic, cysteine-rich
FBgn0039479	133.3368631	0.848719677	0.253002725	3.354587092	0.000794835	0.026352733	Up	CG14257	uncharacterized protein
FBgn0039485	169.0005222	1.062479554	0.240221051	4.42292443	9.74E-06	0.001090315	Up	CG17189	uncharacterized protein
FBgn0039527	272.0940871	0.996623282	0.293720267	3.393103558	0.000691055	0.02384757	Up	CG5639	uncharacterized protein
FBgn0039555	443.9321952	-0.397247176	0.128353471	-3.094946886	0.001968481	0.04845975	Down	mRpS22	mitochondrial ribosomal protein S22
FBgn0039593	65.23072848	2.431378627	0.561517216	4.330016176	1.49E-05	0.001503301	Up	Sid	Stress induced DNase
FBgn0039594	4083.777915	-0.398834701	0.093344044	-4.272738594	1.93E-05	0.001820196	Down	snu	snustorr
FBgn0015622	6483.577278	0.436916538	0.135088583	3.234296553	0.001219428	0.035172298	Up	Cnx99A	Calnexin 99A
FBgn0039709	1553.329193	0.436651668	0.13689818	3.189609015	0.001424654	0.038685861	Up	Cad99C	Cadherin 99C
FBgn0003861	42090.97798	-0.367159717	0.104792144	-3.50369505	0.00045885	0.018353529	Down	trp	transient receptor potential
FBgn0039703	842.7931613	-2.420162624	0.326239982	-7.418350781	1.19E-13	1.53E-10	Down	CG7829	uncharacterized protein
FBgn0015221	24303.01552	0.460716959	0.093828489	4.910203333	9.10E-07	0.000170151	Up	Fer2LCH	Ferritin 2 light chain homologue
FBgn0039801	3192.137295	0.856163403	0.233199173	3.671382678	0.000241242	0.011654995	Up	Npc2h	Niemann-Pick type C-2h
FBgn0039870	346.7437862	-0.580807853	0.179698539	-3.232123402	0.00122874	0.03519069	Down	CG1896	uncharacterized protein
FBgn0032973	110.7176913	2.433345583	0.46598813	5.221904649	1.77E-07	4.78E-05	Up	CG6675	uncharacterized protein
FBgn0032981	34.60740778	1.80406049	0.405320154	4.450951851	8.55E-06	0.000999518	Up	CG3635	uncharacterized protein
FBgn0033065	9716.450717	1.281065441	0.3457478	3.705202004	0.000211222	0.010789088	Up	Cyp6w1	Cyp6w1
FBgn0040502	8293.093573	-1.963343806	0.223461757	-8.786039428	1.55E-18	5.99E-15	Down	CG8343	uncharacterized protein
FBgn0033067	1739.312688	-2.919870981	0.227907508	-12.81164895	1.41E-37	1.64E-33	Down	CG11211	uncharacterized protein
FBgn0033054	2862.535948	-0.41483905	0.104383059	-3.974199003	7.06E-05	0.004625979	Down	CG14591	uncharacterized protein
FBgn0033048	97.38942383	-1.145168104	0.262075772	-4.369606913	1.24E-05	0.001312031	Down	CG7881	uncharacterized protein
FBgn0025693	569.8325537	0.808735272	0.146047439	5.537483441	3.07E-08	1.10E-05	Up	ZnT41F	Zinc transporter 41F
FBgn0000473	5243.172626	1.074159521	0.265667161	4.043252913	5.27E-05	0.003726994	Up	Cyp6a2	Cytochrome P450-6a2
FBgn0029507	867.028188	0.48085407	0.150244386	3.200479442	0.001371992	0.037967165	Up	Tsp42Ed	Tetraspanin 42Ed
FBgn0034512	26941.58676	2.653114347	0.475003649	5.585460982	2.33E-08	9.01E-06	Up	Bbd	Bombardier CG18067
FBgn0034501	9350.119345	0.744282284	0.180478434	4.123940291	3.72E-05	0.002917909	Up	CG13868	uncharacterized protein
FBgn0005655	26.67326166	-2.190907419	0.658734385	-3.325934505	0.000881226	0.028070932	Down	PCNA	Proliferating cell nuclear antigen
FBgn0034480	502.3572881	1.609882229	0.403547666	3.989323601	6.63E-05	0.004493027	Up	CG16898	uncharacterized protein
FBgn0034454	57.69502011	1.498078721	0.379459009	3.947932939	7.88E-05	0.004994649	Up	CG15120	uncharacterized protein
FBgn0040732	1795.564921	2.667304285	0.559395834	4.768187613	1.86E-06	0.000312377	Up	CG16926	uncharacterized protein
FBgn0004003	60.35701564	-0.87416549	0.253710156	-3.445528164	0.000569945	0.02130063	Down	wbl	windbeutel
FBgn0034440	51.40806413	1.820571623	0.537373609	3.38790665	0.000704282	0.024088948	Up	CG10073	uncharacterized protein
FBgn0034438	400.6852524	0.993454011	0.244415665	4.064608583	4.81E-05	0.003529233	Up	CG9416	uncharacterized protein
FBgn0010053	1963.75351	0.842892015	0.216771561	3.888388372	0.000100912	0.005939469	Up	Jheh1	Juvenile hormone epoxide hydrolase 1
FBgn0034398	5466.32825	0.496024268	0.144751343	3.426733433	0.000610888	0.021997675	Up	CG15098	uncharacterized protein
FBgn0034329	1202.269716	3.967016062	1.009486315	3.929737334	8.50E-05	0.005317437	Up	BomS1	Bomanin Short 1
FBgn0025583	4271.284608	2.581069387	0.767069687	3.364843417	0.000765871	0.02570042	Up	BomS2	Bomanin Short 2
FBgn0040736	33470.70616	2.745982808	0.701429061	3.914840377	9.05E-05	0.005543506	Up	BomS3	Bomanin Short 3
FBgn0040735	908.3259579	1.685035981	0.467430714	3.604889301	0.000312286	0.014015607	Up	BomT2	Bomanin Tailed 2
FBgn0040734	1415.383307	3.563042652	0.672320434	5.299619756	1.16E-07	3.36E-05	Up	BomS5	Bomanin Short 5
FBgn0034335	1107.74588	0.9335542	0.209826562	4.449170738	8.62E-06	0.000999518	Up	GstE1	Glutathione S transferase E1
FBgn0063497	1613.468684	1.125845379	0.341058137	3.301036556	0.000963283	0.030024919	Up	GstE3	Glutathione S transferase E3
FBgn0063493	387.580964	1.840154759	0.358599579	5.131502842	2.87E-07	7.41E-05	Up	GstE7	Glutathione S transferase E7
FBgn0063492	86.26398271	1.153910001	0.355625633	3.244732368	0.001175611	0.034650716	Up	GstE8	Glutathione S transferase E8
FBgn0034328	1096.523447	5.504742572	1.554383277	3.541431932	0.000397962	0.016575139	Up	BomBc1	Bomanin Bicipital 1
FBgn0028360	3250.724667	-0.682505436	0.205689198	-3.318139424	0.000906192	0.028787125	Down	Cdc7	Cdc7 kinase
FBgn0025815	93.93312563	-0.905192567	0.281204809	-3.218979687	0.001286476	0.036243911	Down	Mcm6	Minichromosome maintenance 6
FBgn0029896	8768.811489	0.406582584	0.114994665	3.535664762	0.000406751	0.016783887	Up	CG3168	uncharacterized protein
FBgn0029935	951.3242425	-0.469364249	0.115765926	-4.054424874	5.03E-05	0.003619498	Down	CG4615	uncharacterized protein
FBgn0029915	57.35439475	-0.846620016	0.260682675	-3.247703429	0.001163405	0.034423871	Down	CG14434	uncharacterized protein
FBgn0040923	7479.723646	-0.47125614	0.107002879	-4.404144507	1.06E-05	0.001151463	Down	CG11368	uncharacterized protein
FBgn0029976	2559.711679	-0.268198832	0.079722498	-3.36415491	0.000767784	0.02570042	Down	snz	snazarus
FBgn0030005	35.71418693	-1.555745449	0.337228612	-4.613325779	3.96E-06	0.000553593	Down	CG2120	uncharacterized protein
FBgn0030000	167.91241	-0.518909329	0.167783231	-3.092736543	0.001983201	0.048513116	Down	CG2260	uncharacterized protein
FBgn0014466	36.79179041	-2.204954137	0.684900415	-3.219379183	0.001284685	0.036243911	Down	Cp7Fc	Chorion protein c at 7F
FBgn0000360	41.62859233	-5.069034154	1.581680348	-3.20484108	0.001351371	0.037485989	Down	Cp38	Chorion protein 38
FBgn0024943	9627.436171	-0.496941306	0.124771478	-3.982811727	6.81E-05	0.004549628	Down	PIP82	PIP82
FBgn0003023	46.25194886	-2.927111509	0.842452724	-3.474511301	0.000511785	0.01983332	Down	otu	ovarian tumor
FBgn0030040	294.9965763	0.924451893	0.27948239	3.307728596	0.000940559	0.02947509	Up	CG15347	uncharacterized protein
FBgn0026415	19447.48583	0.621306358	0.198294865	3.133244808	0.001728852	0.044546748	Up	Idgf4	Imaginal disc growth factor 4
FBgn0052694	6019.187777	0.643263657	0.178484979	3.604021252	0.000313331	0.014015607	Up	CG32694	uncharacterized protein
FBgn0034569	24.54005203	-1.468112973	0.408186084	-3.596675706	0.00032231	0.014043609	Down	dgt3	dim gamma-tubulin 3
FBgn0040653	13261.52802	2.132340534	0.596275478	3.576099662	0.000348759	0.01497725	Up	IM4	Immune induced molecule 4
FBgn0034643	1515.75273	-0.259759423	0.080837376	-3.213357927	0.001311927	0.03665492	Down	CG10321	uncharacterized protein
FBgn0034655	131.6817387	-1.135121883	0.198522933	-5.717837553	1.08E-08	4.56E-06	Down	CG10307	uncharacterized protein
FBgn0050289	8.845750843	2.511389233	0.774524798	3.242490414	0.001184899	0.034650716	Up	CG30289	uncharacterized protein
FBgn0020307	932.6540571	-0.620463856	0.139451843	-4.44930552	8.61E-06	0.000999518	Down	dve	defective proventriculus
FBgn0034179	2008.484407	-0.489835867	0.096024494	-5.101155418	3.38E-07	8.15E-05	Down	CG6805	uncharacterized protein
FBgn0000078	1816.106133	1.671475337	0.485797154	3.440685735	0.000580242	0.021358433	Up	Amy-d	Amylase distal
FBgn0028424	813.4503081	0.649882124	0.199634729	3.255356053	0.001132503	0.033756738	Up	JhI-26	Juvenile hormone-inducible protein 26
FBgn0034117	1576.568134	1.514762098	0.274964157	5.508943828	3.61E-08	1.23E-05	Up	CG7997	uncharacterized protein
FBgn0014020	10075.2488	0.365633958	0.105000392	3.482215181	0.000497284	0.019545786	Up	Rho1	Rho1
FBgn0050085	157.2296863	-0.917841556	0.226481394	-4.052613503	5.06E-05	0.003625129	Down	Rif1	Rap1 interacting factor 1
FBgn0034025	525.8835004	-0.363046906	0.102881318	-3.52879332	0.000417459	0.017018237	Down	Pgant1	Polypeptide N-Acetylgalactosaminyltransferase 1
FBgn0014865	14843.8373	3.530919096	0.934226463	3.779510897	0.000157137	0.00851402	Up	Mtk	Metchnikowin
FBgn0010388	29409.2165	5.67259348	1.160384104	4.888548076	1.02E-06	0.00018696	Up	Dro	Drosocin
FBgn0012042	853.6590815	4.083582809	1.291430045	3.162062727	0.001566558	0.041661105	Up	AttA	Attacin-A
FBgn0033968	1739.452761	0.56235763	0.15574305	3.61080401	0.000305249	0.013934509	Up	hui	hase und igel
FBgn0033945	308.018907	0.662918129	0.211715981	3.131167167	0.00174113	0.044672905	Up	CG12868	uncharacterized protein
FBgn0033903	271.3357435	-0.542782046	0.149109266	-3.640163087	0.000272465	0.012635191	Down	CG8323	uncharacterized protein
FBgn0033905	171.9522741	-0.66934291	0.180416685	-3.709983424	0.000207273	0.010729144	Down	CG18324	uncharacterized protein
FBgn0005613	325.3878378	0.49424047	0.137374228	3.597767052	0.000320961	0.014043553	Up	Sox15	Sox box protein 15
FBgn0033890	44.17588345	-1.126245056	0.347514246	-3.24086011	0.001191696	0.034717891	Down	Ctf4	Chromosome transmission fidelity 4
FBgn0033875	4429.231725	1.427778116	0.169275454	8.434643569	3.32E-17	9.63E-14	Up	CG6357	uncharacterized protein
FBgn0033774	37.55772896	-5.238642448	1.485795239	-3.525817226	0.000422178	0.017115932	Down	CG12374	uncharacterized protein
FBgn0026619	777.7931462	-0.368636508	0.101096342	-3.646388197	0.000265952	0.01254096	Down	Taz	Tafazzin
FBgn0050052	3736.743663	-0.370049257	0.118293068	-3.12824127	0.001758558	0.044715955	Down	Obp49a	Odorant-binding protein 49a
FBgn0033716	579.7465247	-0.51129043	0.125560426	-4.072066706	4.66E-05	0.003508453	Down	Den1	Deneddylase 1
FBgn0033724	51.80497004	1.349836792	0.397276251	3.397728379	0.000679478	0.023645041	Up	CG8501	uncharacterized protein
FBgn0033741	508.0779608	-0.684420496	0.169136813	-4.046549557	5.20E-05	0.003697462	Down	CG8545	uncharacterized protein
FBgn0023167	268.3956643	-0.597241144	0.127151152	-4.69709582	2.64E-06	0.000407969	Down	SmD3	Small ribonucleoprotein particle protein SmD3
FBgn0014184	28693.13604	0.324132132	0.077692236	4.172001609	3.02E-05	0.00248756	Up	Oda	Ornithine decarboxylase antizyme
FBgn0033658	52.84999855	2.333702021	0.44070927	5.295332269	1.19E-07	3.36E-05	Up	Twdlbeta	Tweedlebeta
FBgn0033654	311.6857744	-0.525469771	0.157217596	-3.342308893	0.000830845	0.026985022	Down	Sobp	Sine oculis-binding protein
FBgn0050033	871.7064547	-0.88759988	0.259823222	-3.416168394	0.00063509	0.022727975	Down	CG30033	uncharacterized protein
FBgn0033574	316.8022359	0.556269621	0.154508375	3.600255469	0.000317905	0.014015607	Up	Spn47C	Serpin 47C
FBgn0033544	9880.883424	-0.444183093	0.126878807	-3.500845436	0.000463785	0.018353529	Down	CG7220	uncharacterized protein
FBgn0050015	7009.912361	0.320289623	0.076779011	4.171577879	3.02E-05	0.00248756	Up	CG30015	uncharacterized protein
FBgn0003660	1773.611038	0.464472532	0.138840151	3.345376169	0.00082171	0.026838683	Up	Syb	Synaptobrevin
FBgn0050008	13.29123843	-3.905686173	0.768523102	-5.082067362	3.73E-07	8.64E-05	Down	CG30008	uncharacterized protein
FBgn0005614	35499.70166	-0.594703238	0.169862506	-3.501085983	0.000463366	0.018353529	Down	trpl	transient receptor potential-like
FBgn0033451	133.0291989	-1.244792584	0.256569958	-4.851669281	1.22E-06	0.000215081	Down	Marc	Mitochondrial amidoxime reducing component
FBgn0029092	6712.089161	0.471160648	0.09471061	4.974739886	6.53E-07	0.000135279	Up	ced-6	ced-6
FBgn0033395	586.435859	0.62463108	0.149197567	4.186603651	2.83E-05	0.002387239	Up	Cyp4p2	Cyp4p2
FBgn0015037	1342.623529	0.648161222	0.146890766	4.412538909	1.02E-05	0.001128198	Up	Cyp4p1	Cytochrome P450-4p1
FBgn0033307	47.99953241	1.872003744	0.601302675	3.113246992	0.001850411	0.04674404	Up	CG14752	uncharacterized protein
FBgn0043575	919.4764058	4.237185286	1.356954911	3.12256896	0.001792801	0.045486931	Up	PGRP-SC2	Peptidoglycan recognition protein SC2
FBgn0014469	3131.229919	0.875777286	0.222674104	3.933000166	8.39E-05	0.005286575	Up	Cyp4e2	Cytochrome P450-4e2
FBgn0033289	392.1325182	0.694377319	0.196786108	3.52858911	0.000417781	0.017018237	Up	CG2121	uncharacterized protein
FBgn0053087	7293.124496	0.392462334	0.117986453	3.326333847	0.000879965	0.028070932	Up	LRP1	LDL receptor protein 1
FBgn0033241	1024.220566	0.372784085	0.10646011	3.501631585	0.000462419	0.018353529	Up	CG2915	uncharacterized protein
FBgn0033224	2782.720681	0.48003003	0.114661625	4.18649246	2.83E-05	0.002387239	Up	Nop17l	Nop17 like
FBgn0033194	4224.753241	0.501171686	0.076748768	6.530029085	6.58E-11	4.24E-08	Up	Vps13	Vacuolar protein sorting 13
FBgn0033204	318.9254021	1.775438505	0.391960831	4.529632464	5.91E-06	0.000752864	Up	CG2065	uncharacterized protein
FBgn0033215	68.33791828	-2.410632066	0.723439636	-3.332181356	0.000861681	0.027605246	Down	Dgat2	Diacylglycerol O-acyltransferase 2
FBgn0033188	4615.94201	0.662233893	0.157172804	4.213412743	2.52E-05	0.002296548	Up	Drat	Death resistor Adh domain containing target
FBgn0033183	807.0245168	-0.27952179	0.083330717	-3.354366787	0.000795468	0.026352733	Down	CG1620	uncharacterized protein
FBgn0050502	37.9775587	-1.585298349	0.368362487	-4.303636786	1.68E-05	0.001623465	Down	fa2h	fatty acid 2-hydroylase
FBgn0033132	4637.253866	-0.312373828	0.095541542	-3.26950792	0.001077347	0.032634585	Down	Tsp42Ej	Tetraspanin 42Ej
FBgn0033153	581.5637422	0.716979843	0.181039328	3.9603541	7.48E-05	0.00482086	Up	Gadd45	Growth arrest and DNA damage-inducible 45
FBgn0002930	4857.309627	0.765152253	0.207388963	3.689455034	0.000224735	0.011183698	Up	nec	necrotic
FBgn0015039	2346.971026	1.134950135	0.344274421	3.296643797	0.000978475	0.03025445	Up	Cyp9b2	Cytochrome P450-9b2
FBgn0002565	27252.84595	3.680889905	1.138880989	3.232023312	0.00122917	0.03519069	Up	Lsp2	Larval serum protein 2
FBgn0036640	28.38186177	-1.16527478	0.376622816	-3.094010056	0.001974708	0.048510039	Down	nxf2	nuclear RNA export factor 2
FBgn0034275	232.2228781	0.523018243	0.162740553	3.213816307	0.001309834	0.03665492	Up	CG5002	uncharacterized protein
FBgn0028744	293.6902725	-0.514144187	0.165627321	-3.104223283	0.001907793	0.047469655	Down	CG5033	uncharacterized protein
FBgn0036101	309.9334604	0.673146714	0.189114015	3.559475552	0.000371596	0.015782627	Up	NijA	Ninjurin A
FBgn0031813	619.6739102	-1.225294904	0.124095898	-9.873774391	5.41E-23	3.14E-19	Down	CG9527	uncharacterized protein
FBgn0004509	6877.953994	0.404506885	0.120821186	3.347979762	0.00081403	0.026787445	Up	Fur1	Furin 1
FBgn0045479	41.11614522	0.94713273	0.297129769	3.187606324	0.001434557	0.038773168	Up	Gr64a	Gustatory receptor 64a
FBgn0035480	547.3367925	0.90594015	0.196659172	4.606650897	4.09E-06	0.000564851	Up	CG14984	uncharacterized protein
FBgn0027552	6031.868928	0.698038639	0.211509084	3.300277352	0.000965893	0.030025554	Up	CG10863	uncharacterized protein
FBgn0030551	9.33963535	-3.815169166	1.231222739	-3.098683157	0.001943828	0.048117033	Down	CG11674	uncharacterized protein
FBgn0003053	1781.596574	-0.8190802	0.248551073	-3.29542009	0.000982746	0.030305706	Down	peb	pebbled
FBgn0019929	1231.598358	0.756117522	0.189983283	3.979916069	6.89E-05	0.00455138	Up	Ser7	Ser7
FBgn0030157	8679.25136	0.995660383	0.25192231	3.952251726	7.74E-05	0.004932286	Up	CG1468	uncharacterized protein
FBgn0030158	1722.570228	-0.323453984	0.078008456	-4.146396456	3.38E-05	0.0027386	Down	CG9686	uncharacterized protein
FBgn0050026	1315.597731	1.547761179	0.287513162	5.383270695	7.31E-08	2.21E-05	Up	CG30026	uncharacterized protein
FBgn0033250	25394.87858	0.721810855	0.130421419	5.534450249	3.12E-08	1.10E-05	Up	CG14762	uncharacterized protein
FBgn0033154	124.0510153	-0.911722187	0.245839047	-3.708614229	0.000208397	0.010739374	Down	CG1850	uncharacterized protein
FBgn0053548	1449.226523	-0.550818779	0.148018337	-3.721287449	0.00019821	0.010399281	Down	SmydA-8	SET and MYND domain containing, arthropod-specific, member 8
FBgn0000241	661.5673688	0.603315376	0.174117665	3.464986601	0.000530258	0.020291552	Up	bw	brown
FBgn0039914	1928.582886	0.520379025	0.160645463	3.239301098	0.00119823	0.034733694	Up	mav	maverick
FBgn0000427	26.56762605	-4.110765776	1.203872912	-3.414617718	0.000638716	0.022787417	Down	1-Dec	defective chorion 1
FBgn0016917	8704.442094	0.589004741	0.161140782	3.655218328	0.000256963	0.012211018	Up	Stat92E	Signal-transducer and activator of transcription protein at 92E
FBgn0011225	7079.70919	0.321794508	0.073989308	4.349202807	1.37E-05	0.001389705	Up	jar	jaguar
FBgn0037560	148.7385421	0.86441415	0.158642719	5.448810717	5.07E-08	1.68E-05	Up	CR18228	pseudo
FBgn0003507	4862.646972	0.494488061	0.136221988	3.630016481	0.000283403	0.013039918	Up	srp	serpent
FBgn0065100	240.0418999	-1.5695755	0.483301879	-3.247608931	0.001163791	0.034423871	Down	snmRNA:254	small non-messenger RNA 254
FBgn0053914	36.50018593	1.126335606	0.317622546	3.546145004	0.000390911	0.016531126	Up	CG33914	uncharacterized protein
FBgn0062928	102.6354617	-1.013782078	0.32288026	-3.139808169	0.001690585	0.043853094	Down	hpRNA:CR33940	hairpin RNA:CR33940
FBgn0062961	971.2433269	1.402014088	0.351291531	3.991027289	6.58E-05	0.004487109	Up	lncRNA:CR33942	long non-coding RNA:CR33942
FBgn0001149	5230.524359	1.045542134	0.230647337	4.533076974	5.81E-06	0.000748916	Up	GstD1	Glutathione S transferase D1
FBgn0031995	3506.792802	0.345859156	0.086069811	4.018356147	5.86E-05	0.004069051	Up	CG8475	uncharacterized protein
FBgn0011837	4772.666017	0.675173277	0.144119543	4.684814153	2.80E-06	0.000421959	Up	Tis11	Tis11 zinc finger protein
FBgn0037137	1055.580447	-0.450650319	0.145387076	-3.099658729	0.001937437	0.048104039	Down	Nopp140	Nopp140
FBgn0043841	8925.572457	0.639463204	0.152291996	4.198928497	2.68E-05	0.002373709	Up	vir-1	virus-induced RNA 1
FBgn0000459	1761.135706	0.792819155	0.231101429	3.430611214	0.000602223	0.021889581	Up	disco	disconnected
FBgn0053970	2708.597122	-0.62314188	0.14867009	-4.191440804	2.77E-05	0.002387239	Down	CG33970	uncharacterized protein
FBgn0014396	3310.197867	-0.616046727	0.196101786	-3.141464131	0.001681054	0.043801845	Down	tim	timeless
FBgn0035880	10556.64418	-0.55098318	0.150523064	-3.660456855	0.000251766	0.012013276	Down	Culd	CUB and LDLa domain
FBgn0053460	53.63440591	2.023572474	0.452116627	4.475775396	7.61E-06	0.000929241	Up	CG33460	uncharacterized protein
FBgn0053462	17.04233026	4.808422589	1.437161169	3.345778257	0.00082052	0.026838683	Up	CG33462	uncharacterized protein
FBgn0032023	740.6447527	0.330593638	0.106332938	3.109042634	0.001876946	0.046903432	Up	CG14274	uncharacterized protein
FBgn0067905	5349.166345	2.423236204	0.700010665	3.461713266	0.000536749	0.020338565	Up	IM14	Immune induced molecule 14
FBgn0032405	255.0941546	-0.755448619	0.222101403	-3.401368056	0.000670495	0.023457444	Down	firl	firelighter
FBgn0054054	646.8016644	1.7915537	0.284453599	6.298228266	3.01E-10	1.66E-07	Up	CG34054	uncharacterized protein
FBgn0054056	133.0226922	0.765265252	0.164953923	4.639266766	3.50E-06	0.00050677	Up	CG34056	uncharacterized protein
FBgn0013676	74965.29292	0.373455621	0.119366424	3.128648815	0.001756121	0.044715955	Up	COX3	mitochondrial Cytochrome c oxidase subunit III
FBgn0039941	277.5525161	0.76861882	0.249039825	3.086328941	0.002026445	0.048788001	Up	CG17167	uncharacterized protein
FBgn0037549	1006.334416	-0.275222573	0.087952424	-3.12922101	0.001752704	0.044715955	Down	CG7878	uncharacterized protein
FBgn0085334	51.27570945	-3.341487586	0.463409296	-7.210661537	5.57E-13	5.38E-10	Down	CG34305	uncharacterized protein
FBgn0085353	336.5533884	-5.745823201	1.624950456	-3.535999008	0.000406236	0.016783887	Down	CG34324	uncharacterized protein
FBgn0085354	940.6502734	0.405320068	0.105909607	3.82703778	0.000129695	0.007481637	Up	CG34325	uncharacterized protein
FBgn0085362	14.4185405	-3.988963089	1.282059231	-3.111371919	0.001862202	0.046837823	Down	Vml	Vitelline membrane-like
FBgn0085431	178.6278003	-0.583076496	0.139752663	-4.172203115	3.02E-05	0.00248756	Down	CG34402	uncharacterized protein
FBgn0085483	330.1121762	1.020014192	0.320416787	3.183398107	0.001455573	0.039249704	Up	CG34454	uncharacterized protein
FBgn0085484	980.6331122	1.028303051	0.203614412	5.050246902	4.41E-07	9.84E-05	Up	Pdxk	Pyridoxal kinase
FBgn0086667	713.1588058	-1.128028624	0.355495671	-3.173114937	0.001508128	0.040478577	Down	snoRNA:Psi28S-3342	ncRNA
FBgn0087005	15651.43198	-0.335718383	0.069019292	-4.864123857	1.15E-06	0.00020508	Down	rtp	retinophilin
FBgn0087007	4038.781387	1.12129814	0.148510433	7.550298752	4.34E-14	8.39E-11	Up	bbg	big bang
FBgn0250839	2153.630576	0.373251603	0.09434106	3.95640671	7.61E-05	0.004874101	Up	CG2016	uncharacterized protein
FBgn0250869	4821.932301	0.322742375	0.102235369	3.156856365	0.001594799	0.042026574	Up	CG42240	uncharacterized protein
FBgn0259162	174.6547072	-0.65976244	0.178023528	-3.706040698	0.000210524	0.010789088	Down	RunxB	Runt related B
FBgn0259167	65.75941339	-1.103168797	0.356154314	-3.097446117	0.001951959	0.048155238	Down	CG42272	uncharacterized protein
FBgn0259713	45.83973634	-1.259738368	0.380488911	-3.310841211	0.00093016	0.029387472	Down	CG42367	uncharacterized protein
FBgn0259714	998.6088097	0.500916247	0.155568278	3.219912519	0.001282297	0.036243911	Up	DIP-epsilon	Dpr-interacting protein epsilon
FBgn0259716	349.1484848	1.050516219	0.296573043	3.542183769	0.000396829	0.016575139	Up	Nepl6	Neprilysin-like 6
FBgn0259918	1930.301708	-0.756753127	0.160256083	-4.722149152	2.33E-06	0.000375816	Down	inaF-B	inaF-B
FBgn0259937	548.6940686	-0.959763922	0.241182194	-3.979414504	6.91E-05	0.00455138	Down	Nop60B	Nucleolar protein at 60B
FBgn0260632	2646.76209	0.31070993	0.100625823	3.087775291	0.002016609	0.048788001	Up	dl	dorsal
FBgn0260659	1389.19171	-0.264060372	0.078871153	-3.347996855	0.000813979	0.026787445	Down	CG42542	uncharacterized protein
FBgn0260780	145.0522812	-2.424386075	0.740172823	-3.275432441	0.001055003	0.032106995	Down	wisp	wispy
FBgn0261004	115.0964681	-0.609376371	0.179660084	-3.391829501	0.000694276	0.023887637	Down	asl	asterless
FBgn0261113	36128.22808	0.334889177	0.085291393	3.926412314	8.62E-05	0.005346244	Up	Xrp1	Xrp1
FBgn0261563	664.7452579	0.555251494	0.16428251	3.37985762	0.000725234	0.024587974	Up	wb	wing blister
FBgn0261987	20.89548523	-5.296134693	1.681039923	-3.150510955	0.001629851	0.042751986	Down	Pxt	Peroxinectin-like
FBgn0262123	592.7335428	0.998447023	0.133746692	7.465209096	8.32E-14	1.22E-10	Up	l(2)41Ab	lethal (2) 41Ab
FBgn0262353	323.7943764	1.401487597	0.438461775	3.196373495	0.001391668	0.038328729	Up	CG43051	uncharacterized protein
FBgn0262533	12.29802038	-3.640291503	1.073774378	-3.39018287	0.00069846	0.023960489	Down	CR43087	pseudo
FBgn0262728	8621.504352	-0.256783735	0.06760651	-3.798210185	0.000145745	0.008009052	Down	Pal2	Peptidyl-alpha-hydroxyglycine-alpha-amidating lyase 2
FBgn0262794	87.68473719	3.444572632	1.06244151	3.242129191	0.001186402	0.034650716	Up	CG43175	uncharacterized protein
FBgn0262808	10.18093044	4.461784639	1.204710944	3.703614267	0.000212549	0.010809254	Up	CG43179	uncharacterized protein
FBgn0262838	235.3677903	3.255271112	0.983757769	3.30901693	0.000936242	0.02947509	Up	BomT1	Bomanin Tailed 1
FBgn0262867	523.182433	-0.503365203	0.139552058	-3.607006676	0.00030975	0.014015607	Down	Ptr	Patched-related
FBgn0263005	278.1684292	-0.492259034	0.133349057	-3.691507422	0.000222929	0.011183698	Down	CG43313	uncharacterized protein
FBgn0263133	364.6507934	-0.564606302	0.12956309	-4.357771211	1.31E-05	0.001368587	Down	mEFG1	mitochondrial translation elongation factor G 1
FBgn0263385	60.47706575	-0.961134344	0.266940631	-3.600554709	0.000317539	0.014015607	Down	lncRNA:CR43437	long non-coding RNA:CR43437
FBgn0025878	546.5908956	-0.60397535	0.101427351	-5.95475823	2.60E-09	1.21E-06	Down	wrapper	wrapper
FBgn0034761	5867.197527	0.744460931	0.239397443	3.109727992	0.001872597	0.046895816	Up	CG4250	uncharacterized protein
FBgn0001263	18079.35998	-0.521569724	0.078722095	-6.625455359	3.46E-11	2.51E-08	Down	inaD	inactivation no afterpotential D
FBgn0000405	125.9847903	-4.456880045	1.060405669	-4.202995303	2.63E-05	0.002355906	Down	CycB	Cyclin B
FBgn0003062	343.2740133	-0.883105905	0.275071352	-3.210461207	0.001325222	0.036937365	Down	Fib	Fibrillarin
FBgn0041712	331.9165277	-1.179422675	0.19122687	-6.167661889	6.93E-10	3.65E-07	Down	yellow-d	yellow-d
FBgn0050411	13.93531925	-2.996166246	0.636773656	-4.705229584	2.54E-06	0.000397333	Down	CG30411	uncharacterized protein
FBgn0005612	3703.728639	0.657935626	0.152680629	4.309227888	1.64E-05	0.001608716	Up	Sox14	Sox box protein 14
FBgn0035027	537.5194594	-0.368982134	0.088150218	-4.185833472	2.84E-05	0.002387239	Down	CG3511	uncharacterized protein
FBgn0015040	500.4827277	0.799374244	0.219624562	3.639730627	0.000272923	0.012635191	Up	Cyp9c1	Cytochrome P450-9c1
FBgn0010414	565.5561582	-0.352569349	0.110444249	-3.192283463	0.001411527	0.038628398	Down	SerT	Serotonin transporter
FBgn0035107	718.7233044	0.451583489	0.137557858	3.282862183	0.001027589	0.031520882	Up	mri	mrityu
FBgn0035112	729.1241301	1.280113613	0.27318079	4.685957649	2.79E-06	0.000421959	Up	CG13877	uncharacterized protein
FBgn0029002	336.7424441	1.07895231	0.341599629	3.158528925	0.001585676	0.041881344	Up	miple2	midkine and pleiotrophin 2
FBgn0040688	57.3016955	1.572550895	0.420476866	3.739922504	0.000184077	0.009790701	Up	CG12483	uncharacterized protein
FBgn0035132	1214.408178	0.609732672	0.113320267	5.380614479	7.42E-08	2.21E-05	Up	mthl10	methuselah-like 10
FBgn0263457	434.3204371	-0.594524537	0.172555155	-3.44541742	0.000570178	0.02130063	Down	asRNA:CR43480	antisense RNA:CR43480
FBgn0263830	412.9373935	-0.907892569	0.291353536	-3.116119964	0.001832477	0.046392078	Down	CG40486	uncharacterized protein
FBgn0264002	177.5036791	-0.733480697	0.163743928	-4.479437547	7.48E-06	0.000929241	Down	MsR2	Myosuppressin receptor 2
FBgn0264617	200.1202716	0.850119111	0.142199653	5.978348714	2.25E-09	1.09E-06	Up	asRNA:CR43957	antisense RNA:CR43957
FBgn0264748	93.43192263	1.326101745	0.326343118	4.063519873	4.83E-05	0.003529233	Up	CG44006	uncharacterized protein
FBgn0264750	861.680559	0.86205857	0.216183113	3.987631407	6.67E-05	0.004498876	Up	CG44008	uncharacterized protein
FBgn0264776	421.020642	0.743950444	0.213755291	3.480383767	0.000500696	0.019613414	Up	CG44014	uncharacterized protein
FBgn0264819	24.24005929	-1.441631496	0.459653995	-3.136340623	0.001710704	0.044177309	Down	asRNA:CR44027	antisense RNA:CR44027
FBgn0264834	162.3248385	0.867870087	0.175779623	4.9372622	7.92E-07	0.000153106	Up	lncRNA:CR44042	long non-coding RNA:CR44042
FBgn0264898	12.56174143	-1.876872399	0.608118232	-3.086361008	0.002026227	0.048788001	Down	lncRNA:CR44089	long non-coding RNA:CR44089
FBgn0265086	149.1944331	1.062211936	0.332765278	3.192075634	0.001412543	0.038628398	Up	lncRNA:CR44197	long non-coding RNA:CR44197
FBgn0265577	4386.521659	7.459157504	1.569284789	4.753221057	2.00E-06	0.000331619	Up	IBIN	Induced by Infection
FBgn0265651	50.72980301	1.00585909	0.295291613	3.406324609	0.000658438	0.023182623	Up	lncRNA:CR44458	long non-coding RNA:CR44458
FBgn0265862	41.23440687	1.723289414	0.486221478	3.544247823	0.000393735	0.016541148	Up	lncRNA:CR44651	long non-coding RNA:CR44651
FBgn0266217	22.47768867	1.321519288	0.405060883	3.26252014	0.001104263	0.033256968	Up	lncRNA:CR44912	long non-coding RNA:CR44912
FBgn0266346	478.1702919	-0.423432974	0.122280039	-3.462813529	0.000534559	0.020321995	Down	CngB	Cyclic nucleotide-gated ion channel subunit B
FBgn0266405	310.9174944	3.645173248	1.153405839	3.16035616	0.001575764	0.041780549	Up	CG45045	uncharacterized protein
FBgn0266580	1117.017284	-0.303717863	0.09782174	-3.104809467	0.001904016	0.047469655	Down	Gp210	Glycoprotein 210 kDa
FBgn0266590	306.3189641	1.035170647	0.318398996	3.251174343	0.001149294	0.034169382	Up	lncRNA:CR45115	long non-coding RNA:CR45115
FBgn0266690	212.2925737	-0.692294837	0.191890603	-3.60775789	0.000308854	0.014015607	Down	lncRNA:CR45180	long non-coding RNA:CR45180
FBgn0266719	929.0039045	0.441238915	0.110451106	3.994880018	6.47E-05	0.004440887	Up	stac	staccato
FBgn0266758	3051.913322	0.308000461	0.092404142	3.333188915	0.000858566	0.027605246	Up	Esyt2	Extended synaptotagmin-like protein 2
FBgn0267073	332.3623528	0.618297077	0.169569527	3.64627471	0.00026607	0.01254096	Up	lncRNA:CR45517	long non-coding RNA:CR45517
FBgn0267408	3907.274111	0.734324901	0.203816587	3.602871145	0.000314722	0.014015607	Up	AOX1	Aldehyde oxidase 1
FBgn0267435	38326.58642	-0.342785555	0.098795933	-3.469632254	0.000521171	0.020009876	Down	chp	chaoptin
FBgn0267472	29.72300538	-2.842013934	0.626403286	-4.537035481	5.71E-06	0.000746582	Down	asRNA:CR45822	antisense RNA:CR45822
FBgn0267485	22.82307961	-2.479262721	0.699297014	-3.545364378	0.000392071	0.016531126	Down	asRNA:CR45835	antisense RNA:CR45835
FBgn0267540	58.15036283	1.363479568	0.35797583	3.808859298	0.000139609	0.007820148	Up	lncRNA:CR45880	long non-coding RNA:CR45880
FBgn0267730	21.68461124	2.401049584	0.542414127	4.426598543	9.57E-06	0.001090315	Up	lncRNA:CR46061	long non-coding RNA:CR46061
FBgn0267828	4225.386676	0.253128135	0.077064293	3.284635797	0.001021143	0.031406234	Up	Fatp1	Fatty acid transport protein 1
FBgn0283442	30.06107048	-2.257285105	0.692560011	-3.259335032	0.001116737	0.033372593	Down	vas	vasa
FBgn0283461	1611.945243	4.577461091	1.442380601	3.173545934	0.001505891	0.040478577	Up	Drs	Drosomycin
FBgn0284247	1032.046884	0.518121387	0.161008229	3.217980785	0.001290965	0.036243911	Up	ds	dachsous
FBgn0287603	431.8386756	-0.534322571	0.128648456	-4.153353928	3.28E-05	0.002675321	Down	lncRNA:CR46472	long non-coding RNA:CR46472
FBgn0035227	4382.537309	0.465219747	0.100572776	4.62570257	3.73E-06	0.000534416	Up	Iml1	Increased minichromosome loss 1
FBgn0025712	466.7347596	-0.586285673	0.137155432	-4.274607768	1.91E-05	0.001820196	Down	CG13920	uncharacterized protein
FBgn0004636	6725.653201	0.436639854	0.108758242	4.014774845	5.95E-05	0.00410674	Up	Rap1	Rap1 GTPase
FBgn0035282	116.2966636	-1.900107551	0.516502537	-3.67879616	0.000234337	0.011513317	Down	CNMa	CNMamide
FBgn0035550	13.31003537	-4.327090934	1.065194979	-4.06225247	4.86E-05	0.003529233	Down	CG11349	uncharacterized protein
FBgn0052241	31.43396448	-1.962442256	0.572347194	-3.428761907	0.000606341	0.021921236	Down	CG32241	uncharacterized protein
FBgn0035583	383.7514633	1.815900933	0.560480491	3.239900341	0.001195715	0.034733694	Up	CG13704	uncharacterized protein
FBgn0030237	2256.101788	-0.40795857	0.110546701	-3.690373066	0.000223925	0.011183698	Down	CG15209	uncharacterized protein
FBgn0030261	482.043176	0.601337382	0.191354456	3.142531369	0.001674938	0.04374077	Up	CG15203	uncharacterized protein
FBgn0052669	104.4291423	-0.608267405	0.186401357	-3.263213386	0.001101565	0.033256968	Down	CG32669	uncharacterized protein
FBgn0028421	2325.880745	-0.192592892	0.059847601	-3.218055333	0.001290629	0.036243911	Down	Kap3	Kinesin associated protein 3
FBgn0030347	542.7988451	0.540691647	0.155511614	3.476857019	0.000507328	0.019739837	Up	CG15739	uncharacterized protein
FBgn0030332	611.0727238	0.775201699	0.232401702	3.33561111	0.000851121	0.027566346	Up	CG9360	uncharacterized protein
FBgn0030398	156.5597406	1.414141816	0.384241136	3.680349871	0.000232914	0.011492084	Up	Cpr11B	Cuticular protein 11B
FBgn0030467	379.299849	-0.529741793	0.125334172	-4.226634956	2.37E-05	0.002182915	Down	CG1764	uncharacterized protein
FBgn0004649	66.0613973	-7.485358155	1.779320984	-4.206862181	2.59E-05	0.002345641	Down	yl	yolkless
FBgn0030629	187.7413119	-0.57211892	0.179287567	-3.191068575	0.001417476	0.038672089	Down	CG9123	uncharacterized protein
FBgn0030638	357.1958574	0.525203077	0.164234056	3.197893851	0.001384352	0.038218011	Up	CG11655	uncharacterized protein
FBgn0040285	3496.477522	0.543458684	0.109627678	4.957312755	7.15E-07	0.000142888	Up	Scamp	scamp
FBgn0260450	150.5139642	-0.776278878	0.188205913	-4.124625332	3.71E-05	0.002917909	Down	CalpC	Calpain C
FBgn0030734	1274.07239	-0.46349326	0.112511085	-4.119534198	3.80E-05	0.002954305	Down	CG9911	uncharacterized protein
FBgn0030749	1784.493764	0.434928454	0.1314595	3.308459661	0.000938107	0.02947509	Up	AnxB11	Annexin B11
FBgn0030789	123.5411248	-0.787789838	0.231902528	-3.397073096	0.000681108	0.023645041	Down	Rrp45	Rrp45
FBgn0030773	9996.803398	-2.174657274	0.298627925	-7.28216316	3.29E-13	3.46E-10	Down	CG9676	uncharacterized protein
FBgn0052553	155.5193995	-1.255519608	0.357266331	-3.514239936	0.000441014	0.017755418	Down	lncRNA:CR32553	long non-coding RNA:CR32553
FBgn0001079	407.0458629	-0.303509511	0.093955179	-3.230364886	0.001236323	0.035221543	Down	fu	fused
FBgn0030929	8.307094242	-2.413793045	0.639887128	-3.772216907	0.000161803	0.0087261	Down	CG15043	uncharacterized protein
FBgn0030981	31.52856429	2.805708289	0.787411446	3.563204857	0.000366355	0.015674838	Up	CG14191	uncharacterized protein
FBgn0030999	23.21967202	-4.661976997	1.259374369	-3.701819818	0.000214059	0.01083847	Down	Mur18B	Mucin related 18B
FBgn0031005	420.3180872	-0.489385497	0.134339295	-3.64290653	0.000269577	0.0126038	Down	Hs3st-B	Heparan sulfate 3-O sulfotransferase-B
FBgn0031042	134.5957585	-1.052974306	0.300751277	-3.501146585	0.000463261	0.018353529	Down	CG14221	uncharacterized protein
FBgn0052533	199.8191459	-0.536784388	0.168340092	-3.188690117	0.00142919	0.038718359	Down	CG32533	uncharacterized protein
FBgn0015946	54.52674155	-0.876794517	0.26520721	-3.306073452	0.000946133	0.029569838	Down	grim	grim
FBgn0043025	43.69932773	-0.96182394	0.26429755	-3.639170855	0.000273517	0.012635191	Down	Adgf-A2	Adenosine deaminase-related growth factor A2
FBgn0036697	2402.804572	0.453965632	0.119120052	3.810992561	0.00013841	0.007806574	Up	rogdi	rogdi
FBgn0036677	99.93332604	-1.000761033	0.26050688	-3.841591562	0.000122239	0.007122425	Down	CG13023	uncharacterized protein
FBgn0036620	769.8292442	-0.975202138	0.27261475	-3.577217078	0.000347272	0.014968833	Down	CG4842	uncharacterized protein
FBgn0036622	377.3972202	-1.346140177	0.415173876	-3.242352794	0.001185472	0.034650716	Down	Agpat4	1-Acylglycerol-3-phosphate O-acyltransferase 4
FBgn0036585	334.6233141	0.550528539	0.154547939	3.562186216	0.000367779	0.015677947	Up	CG13071	uncharacterized protein
FBgn0015025	104.3503884	-0.744320533	0.216206478	-3.442637524	0.000576071	0.02130063	Down	CkIIalpha-i1	CKII-alpha subunit interactor-1
FBgn0000565	1209.142347	-1.145294442	0.329789196	-3.472807651	0.000515044	0.019840329	Down	MsrA	Methionine sulfoxide reductase A
FBgn0002778	387.272588	-0.579022377	0.113818332	-5.087250593	3.63E-07	8.60E-05	Down	mnd	minidiscs
FBgn0036382	156.4637007	-0.725211993	0.213241551	-3.400894386	0.000671658	0.023457444	Down	CG13737	uncharacterized protein
FBgn0027843	3325.684165	0.55152767	0.131674012	4.188584086	2.81E-05	0.002387239	Up	CAH2	Carbonic anhydrase 2
FBgn0036126	378.9737598	0.427671992	0.127100793	3.364825514	0.000765921	0.02570042	Up	Irbp18	Inverted repeat binding protein 18 kDa
FBgn0036104	1301.484254	-0.289804951	0.074103693	-3.910803072	9.20E-05	0.005584404	Down	CG6418	uncharacterized protein
FBgn0036016	44.20122602	-1.169970985	0.372597626	-3.140038752	0.001689255	0.043853094	Down	CG3306	uncharacterized protein
FBgn0036022	4931.617862	-1.9170368	0.252136794	-7.603161625	2.89E-14	6.70E-11	Down	CG8329	uncharacterized protein
FBgn0036015	6970.43458	-0.571112205	0.158585279	-3.601293945	0.000316637	0.014015607	Down	CG3088	uncharacterized protein
FBgn0036005	418.6082467	0.484254366	0.123251239	3.929002012	8.53E-05	0.005317437	Up	pall	pallbearer
FBgn0001229	438.4678378	1.576718231	0.235345841	6.699579763	2.09E-11	1.74E-08	Up	Hsp67Bc	Heat shock gene 67Bc
FBgn0023479	30648.1348	0.831539299	0.162275133	5.124255844	2.99E-07	7.47E-05	Up	teq	Tequila
FBgn0000121	79998.29854	-0.493143649	0.122177786	-4.036279155	5.43E-05	0.003816202	Down	Arr2	Arrestin 2
FBgn0035896	2582.676439	-0.355539921	0.102349121	-3.473795555	0.000513152	0.01983332	Down	CG6983	uncharacterized protein
FBgn0035791	480.0098765	0.993591229	0.280607709	3.540855076	0.000398833	0.016575139	Up	CG8539	uncharacterized protein
FBgn0019662	3981.102452	0.249146739	0.074428318	3.347472361	0.000815521	0.026787445	Up	qm	quemao
FBgn0014011	1614.842646	0.417337547	0.104800161	3.982222374	6.83E-05	0.004549628	Up	Rac2	Rac2
FBgn0035725	211.3128931	-0.678402214	0.174167019	-3.895124454	9.81E-05	0.005817463	Down	Mis12	Mis12
FBgn0035715	1714.202345	0.362579301	0.095907455	3.780512176	0.000156506	0.00851402	Up	Ist1	Ist1
FBgn0020642	134.1582552	1.610599872	0.472904028	3.405764756	0.00065979	0.023182623	Up	Lcp65Ac	Lcp65Ac
FBgn0035673	11.35620809	-2.303138961	0.728865498	-3.159895711	0.001578256	0.041780549	Down	CG6602	uncharacterized protein
FBgn0020637	55.09380981	2.341555633	0.364688421	6.42070188	1.36E-10	7.86E-08	Up	Lcp65Ag2	Lcp65Ag2
FBgn0042119	6998.754583	0.817944645	0.175104016	4.671192946	2.99E-06	0.000439517	Up	Cpr65Au	Cuticular protein 65Au
FBgn0002638	500.3502127	-0.464492655	0.134903755	-3.443141038	0.000574999	0.02130063	Down	Rcc1	Regulator of chromosome condensation 1
FBgn0035608	257.5028314	1.048039081	0.309869326	3.382196922	0.000719086	0.024508167	Up	blanks	blanks
FBgn0035589	430.412548	0.396617779	0.124336011	3.18988663	0.001423286	0.038685861	Up	CHMP2B	Charged multivesicular body protein 2b
FBgn0028583	466.1444048	-1.599833645	0.371405739	-4.307509219	1.65E-05	0.001608716	Down	lcs	la costa
FBgn0031110	544.3868237	-0.814714843	0.165554698	-4.921121868	8.60E-07	0.000163565	Down	Obp19b	Odorant-binding protein 19b
FBgn0031636	1769.252114	-0.338508165	0.096842243	-3.495459774	0.000473246	0.018664234	Down	CG12194	uncharacterized protein
FBgn0020762	2910.356322	-0.293432692	0.076902856	-3.815628007	0.000135837	0.007720736	Down	Atet	ABC transporter expressed in trachea
FBgn0031561	4263.793933	0.881812494	0.283477816	3.110693123	0.001866488	0.046844001	Up	IM33	Immune induced molecule 33
FBgn0031560	386.7159366	1.120463148	0.318445151	3.518543599	0.000433923	0.017530772	Up	CG16713	uncharacterized protein
FBgn0031542	164.2561909	-1.365402798	0.396585735	-3.442894377	0.000575524	0.02130063	Down	CG15414	uncharacterized protein
FBgn0031432	468.2895058	2.11053876	0.683275553	3.088854492	0.002009298	0.048788001	Up	Cyp309a1	Cyp309a1
FBgn0040718	272.1650994	1.47498955	0.240657216	6.129006117	8.84E-10	4.46E-07	Up	CG15353	uncharacterized protein
FBgn0051664	318.3201835	1.749801351	0.382818945	4.570832696	4.86E-06	0.000654969	Up	CG31664	uncharacterized protein
FBgn0031277	19.48556183	-4.589661376	1.485558516	-3.089519077	0.002004808	0.048788001	Down	CG13947	uncharacterized protein
FBgn0002563	2572.857072	3.768304538	1.200594572	3.138698631	0.001696999	0.043921207	Up	Lsp1beta	Larval serum protein 1 beta
