# Supplementary material for: Lysine-36 of Drosophila histone H3.3 supports adult longevity
Source: G3 (Bethesda). 2024 Feb 16;14(4):jkae030. doi: 10.1093/g3journal/jkae030 (PMC10989886; doi:10.1093/g3journal/jkae030)
Supplement: jkae030_Supplementary_Data [file jkae030_supplementary_data.zip › Table_S2_G3-2024-404848.csv]

TE subtype	baseMean	log2FoldChange	lfcSE	stat	pvalue	padj	symbol	name	Enrichment
ACCORD2_I-int:Gypsy:LTR	1754.043009	1.260820613	0.178027889	7.082152232	1.42E-12	9.20E-11	NA	NA	Up
ACCORD2_LTR:Gypsy:LTR	194.1523418	1.193201621	0.199020877	5.99535909	2.03E-09	7.47E-08	NA	NA	Up
ACCORD_I-int:Gypsy:LTR	7673.386	0.642979234	0.220512354	2.915842234	0.003547298	0.021166472	NA	NA	Up
BATUMI_I-int:Pao:LTR	7156.272137	1.667772771	0.15990611	10.42970008	1.81E-25	6.55E-23	NA	NA	Up
BATUMI_LTR:Pao:LTR	681.6467189	2.154552284	0.141175904	15.26147331	1.38E-52	4.73E-49	NA	NA	Up
BEL_I-int:Pao:LTR	7416.334846	1.041336408	0.129227919	8.058138002	7.75E-16	8.50E-14	NA	NA	Up
BEL_LTR:Pao:LTR	453.0734071	0.763839495	0.1335122	5.721121325	1.06E-08	3.48E-07	NA	NA	Up
BLASTOPIA_I-int:Gypsy:LTR	2396.247538	0.348592932	0.125570466	2.776074202	0.005501965	0.029957034	NA	NA	Up
BLASTOPIA_LTR:Gypsy:LTR	777.6180245	0.543448622	0.096400802	5.637386934	1.73E-08	5.42E-07	NA	NA	Up
BLOOD_I-int:Gypsy:LTR	1966.515697	0.557887588	0.160723942	3.471091994	0.000518346	0.00437658	NA	NA	Up
BLOOD_LTR:Gypsy:LTR	311.3957847	0.72368132	0.135221842	5.35180789	8.71E-08	2.20E-06	NA	NA	Up
BS2:Jockey:LINE	2486.959643	0.683590158	0.123873246	5.518464906	3.42E-08	9.83E-07	NA	NA	Up
BS3_DM:Jockey:LINE	1015.720886	0.659955456	0.153988093	4.285756419	1.82E-05	0.000255743	NA	NA	Up
BS:Jockey:LINE	4057.260682	0.757305643	0.09772224	7.749573138	9.22E-15	8.26E-13	NA	NA	Up
BURDOCK_I-int:Gypsy:LTR	4780.71874	0.709758099	0.140276778	5.059697748	4.20E-07	8.95E-06	NA	NA	Up
Baggins1:LOA:LINE	2314.104779	1.058835092	0.23511811	4.503417838	6.69E-06	0.000106001	NA	NA	Up
Bica_I-int:Gypsy:LTR	3020.667394	1.444538692	0.154520484	9.348525574	8.89E-21	1.72E-18	NA	NA	Up
Bica_LTR:Gypsy:LTR	84.02337878	1.604057557	0.235491185	6.811539695	9.66E-12	5.45E-10	NA	NA	Up
CIRCE:Gypsy:LTR	1087.924224	1.47219356	0.440598754	3.341347537	0.000833728	0.006585298	NA	NA	Up
Chimpo_I-int:Gypsy:LTR	860.6625555	1.157723828	0.146722408	7.890572712	3.01E-15	2.95E-13	NA	NA	Up
Chouto_I-int:Gypsy:LTR	2264.514158	0.514646341	0.135742437	3.791344491	0.000149834	0.001567142	NA	NA	Up
Chouto_LTR:Gypsy:LTR	520.1795874	0.384570672	0.147043727	2.615349046	0.008913631	0.043232431	NA	NA	Up
Copia1-I_DM:Copia:LTR	3790.107321	0.686918546	0.130739381	5.254105858	1.49E-07	3.55E-06	NA	NA	Up
Copia2_I-int:Copia:LTR	2407.880834	0.74826347	0.206988347	3.61500287	0.000300344	0.002799674	NA	NA	Up
Copia_I-int:Copia:LTR	7967.794667	0.81156757	0.149500495	5.428527636	5.68E-08	1.51E-06	NA	NA	Up
Copia_LTR:Copia:LTR	2410.807244	0.994492548	0.118250476	8.410051109	4.10E-17	5.11E-15	NA	NA	Up
DIVER2_I-int:Pao:LTR	3732.492281	0.339534871	0.128882786	2.634447016	0.008427446	0.041344234	NA	NA	Up
DIVER2_LTR:Pao:LTR	328.9007237	0.681991377	0.194364703	3.508823183	0.000450094	0.003906132	NA	NA	Up
DIVER_I-int:Pao:LTR	714.1404512	0.773174289	0.220477344	3.506819677	0.000453496	0.003930684	NA	NA	Up
DM1731_LTR:Copia:LTR	385.2186368	0.413942442	0.154546116	2.678439626	0.007396607	0.037355083	NA	NA	Up
DM176_I-int:Gypsy:LTR	5504.713951	0.545725576	0.211594355	2.579112173	0.009905462	0.046900445	NA	NA	Up
DM176_LTR:Gypsy:LTR	1010.151533	0.479296847	0.107769839	4.447411727	8.69E-06	0.000133126	NA	NA	Up
DM297_I-int:Gypsy:LTR	5757.33128	0.626934863	0.187755407	3.339104175	0.00084049	0.006623451	NA	NA	Up
DM297_LTR:Gypsy:LTR	793.7081047	0.452074622	0.135869303	3.327275653	0.000876996	0.006867245	NA	NA	Up
DM412:Gypsy:LTR	3233.804249	0.425731624	0.149648106	2.844884812	0.004442749	0.025340669	NA	NA	Up
DMCR1A:CR1:LINE	10180.40402	0.65043111	0.148871793	4.369068821	1.25E-05	0.000184171	NA	NA	Up
DMLTR5:Gypsy:LTR	133.655514	0.555159723	0.214785899	2.584712152	0.009746032	0.046316757	NA	NA	Up
DMRT1A:R1:LINE	3079.944526	0.577801347	0.161881397	3.569288124	0.000357953	0.003246194	NA	NA	Up
DMRT1B:R1:LINE	8516.15231	0.321287579	0.099513945	3.228568414	0.001244115	0.009166741	NA	NA	Up
DMTOM1_LTR:Gypsy:LTR	133.2117198	1.215611453	0.21431945	5.671960484	1.41E-08	4.51E-07	NA	NA	Up
DOC2_DM:Jockey:LINE	6961.266687	0.654794669	0.143327199	4.56853041	4.91E-06	8.04E-05	NA	NA	Up
DOC5_DM:Jockey:LINE	2963.065566	1.093277262	0.175709606	6.222068834	4.91E-10	2.04E-08	NA	NA	Up
DOC:Jockey:LINE	37817.06378	0.642859878	0.134385045	4.783715891	1.72E-06	3.21E-05	NA	NA	Up
FROGGER_I-int:Copia:LTR	251.1496125	1.408231941	0.16686861	8.439166247	3.20E-17	4.06E-15	NA	NA	Up
FROGGER_LTR:Copia:LTR	19.62695661	1.69954613	0.371969476	4.569047296	4.90E-06	8.04E-05	NA	NA	Up
FW2_DM:Jockey:LINE	2120.720492	0.480634673	0.160871961	2.98768455	0.002810995	0.017726543	NA	NA	Up
FW3_DM:Jockey:LINE	657.5007964	0.806750052	0.113009224	7.138798234	9.42E-13	6.27E-11	NA	NA	Up
FW_DM:Jockey:LINE	18778.96888	0.422338385	0.144375015	2.925287219	0.003441384	0.020696112	NA	NA	Up
G2_DM:Jockey:LINE	3163.228195	0.604224136	0.135998739	4.442865712	8.88E-06	0.000135394	NA	NA	Up
G4_DM:Jockey:LINE	1654.826556	0.990993556	0.157299235	6.300053242	2.98E-10	1.30E-08	NA	NA	Up
G5A_DM:Jockey:LINE	2099.684324	0.349458227	0.124288618	2.811667164	0.004928547	0.027572518	NA	NA	Up
G5_DM:Jockey:LINE	4355.925907	0.396679557	0.125160893	3.16935705	0.001527766	0.010859889	NA	NA	Up
G6_DM:Jockey:LINE	10108.95389	0.720474849	0.188692057	3.818257436	0.000134398	0.001425259	NA	NA	Up
G7_DM:Jockey:LINE	99.42614109	1.243002545	0.337897065	3.678642622	0.000234479	0.0022658	NA	NA	Up
G_DM:Jockey:LINE	4850.055792	0.888122989	0.144556709	6.143768757	8.06E-10	3.18E-08	NA	NA	Up
Gypsy1-I_DM:Gypsy:LTR	50548.56249	0.593947088	0.182101768	3.261621759	0.001107768	0.008295861	NA	NA	Up
Gypsy1-LTR_DM:Gypsy:LTR	1167.004725	-0.810758421	0.292781196	-2.769161519	0.005620077	0.030452779	NA	NA	Down
Gypsy10_I-int:Gypsy:LTR	3494.819895	0.478862358	0.146681814	3.264633471	0.001096058	0.00823515	NA	NA	Up
Gypsy10_LTR:Gypsy:LTR	357.8695308	0.618380295	0.175524693	3.523038762	0.000426629	0.003742762	NA	NA	Up
Gypsy12A_LTR:Gypsy:LTR	2080.240114	0.923058845	0.135759848	6.799203608	1.05E-11	5.86E-10	NA	NA	Up
Gypsy12_I-int:Gypsy:LTR	2250.303749	0.799643735	0.169076227	4.729486505	2.25E-06	4.06E-05	NA	NA	Up
Gypsy12_LTR:Gypsy:LTR	2937.611687	1.280119193	0.124511064	10.28116821	8.57E-25	2.73E-22	NA	NA	Up
Gypsy2-I_DM:Gypsy:LTR	7594.871793	0.622091637	0.162614776	3.825554182	0.000130478	0.001398829	NA	NA	Up
Gypsy2-LTR_DM:Gypsy:LTR	262.4318938	0.825810505	0.174224297	4.739927319	2.14E-06	3.90E-05	NA	NA	Up
Gypsy2_I-int:Gypsy:LTR	6437.261715	0.518318962	0.123335312	4.202518742	2.64E-05	0.000355195	NA	NA	Up
Gypsy3_I-int:Gypsy:LTR	722.5456979	1.314396223	0.177674563	7.397773769	1.38E-13	1.09E-11	NA	NA	Up
Gypsy4_I-int:Gypsy:LTR	12431.31204	0.676637917	0.146708226	4.612133463	3.99E-06	6.76E-05	NA	NA	Up
Gypsy5_I-int:Gypsy:LTR	3467.620545	1.344226879	0.179781662	7.476996638	7.60E-14	6.17E-12	NA	NA	Up
Gypsy5_LTR:Gypsy:LTR	394.8736911	0.52736886	0.127406093	4.139275029	3.48E-05	0.000446897	NA	NA	Up
Gypsy6A_LTR:Gypsy:LTR	1344.308919	0.61407011	0.120243049	5.106907348	3.27E-07	7.15E-06	NA	NA	Up
Gypsy6_I-int:Gypsy:LTR	4233.785249	0.462636924	0.127289717	3.634519244	0.000278499	0.002624594	NA	NA	Up
Gypsy6_LTR:Gypsy:LTR	4902.688212	0.637078322	0.181699424	3.506220933	0.000454518	0.003937048	NA	NA	Up
Gypsy8_I-int:Gypsy:LTR	3342.996398	0.727787604	0.164504184	4.424128241	9.68E-06	0.000146553	NA	NA	Up
Gypsy9_I-int:Gypsy:LTR	733.7261756	0.398527592	0.154808081	2.574333259	0.010043348	0.047405987	NA	NA	Up
Gypsy9_LTR:Gypsy:LTR	14.85349805	1.279589805	0.367934212	3.477767933	0.000505607	0.004298134	NA	NA	Up
Gypsy_DS:Gypsy:LTR	413.4477342	0.760612536	0.172392111	4.41210755	1.02E-05	0.000153576	NA	NA	Up
Gypsy_LTR:Gypsy:LTR	850.27048	0.765926852	0.137553106	5.568226496	2.57E-08	7.67E-07	NA	NA	Up
HELENA_RT:Jockey:LINE	260.8837068	1.085002754	0.187829231	5.776538349	7.63E-09	2.59E-07	NA	NA	Up
HETA:Jockey:LINE	22261.54072	-1.628622596	0.413686613	-3.936851095	8.26E-05	0.000948101	NA	NA	Down
IDEFIX_I-int:Gypsy:LTR	8460.03162	1.33348099	0.201228289	6.626707378	3.43E-11	1.79E-09	NA	NA	Up
IDEFIX_LTR:Gypsy:LTR	1593.488874	1.423648545	0.147412575	9.657578727	4.57E-22	1.01E-19	NA	NA	Up
IVK_DM:I:LINE	3253.876015	0.717723199	0.162120059	4.427109177	9.55E-06	0.000144702	NA	NA	Up
I_DM:I:LINE	14820.93224	1.056865883	0.143156435	7.382594327	1.55E-13	1.21E-11	NA	NA	Up
Invader1_I-int:Gypsy:LTR	1385.543941	0.487730352	0.148413165	3.286301124	0.001015124	0.007750214	NA	NA	Up
Invader3_I-int:Gypsy:LTR	3954.429167	0.765408753	0.135080332	5.666322691	1.46E-08	4.63E-07	NA	NA	Up
Invader3_LTR:Gypsy:LTR	314.1134216	1.119896669	0.141101015	7.936843476	2.07E-15	2.11E-13	NA	NA	Up
Invader4_I-int:Gypsy:LTR	1288.134331	0.657149777	0.156578747	4.196928313	2.71E-05	0.000361943	NA	NA	Up
Invader4_LTR:Gypsy:LTR	247.1036842	0.949990671	0.13157315	7.220247214	5.19E-13	3.71E-11	NA	NA	Up
Invader5_I-int:Gypsy:LTR	78.76220437	1.269921831	0.394181682	3.221666272	0.001274475	0.00934524	NA	NA	Up
Invader5_LTR:Gypsy:LTR	20.19709292	1.725696925	0.440314699	3.919235326	8.88E-05	0.001009985	NA	NA	Up
Invader6_I-int:Gypsy:LTR	2506.539062	0.938525535	0.12824237	7.318373295	2.51E-13	1.89E-11	NA	NA	Up
Invader6_LTR:Gypsy:LTR	31.3887617	1.064231494	0.27698584	3.842187357	0.000121943	0.001324943	NA	NA	Up
LINEJ1_DM:Jockey:LINE	4107.668957	0.441985512	0.08555312	5.166211466	2.39E-07	5.45E-06	NA	NA	Up
M4DM:CMC-Transib:DNA	2359.533971	0.454112295	0.131789601	3.445736919	0.000569505	0.004761613	NA	NA	Up
MAX_I-int:Pao:LTR	2923.001942	1.494684684	0.223445738	6.689251245	2.24E-11	1.19E-09	NA	NA	Up
MAX_LTR:Pao:LTR	325.1095606	1.589534881	0.246996158	6.435463984	1.23E-10	5.74E-09	NA	NA	Up
MDG1_I-int:Gypsy:LTR	4585.323998	1.073859641	0.164206178	6.539703029	6.16E-11	3.07E-09	NA	NA	Up
MDG1_LTR:Gypsy:LTR	501.007815	1.40333732	0.168140297	8.346228366	7.05E-17	8.40E-15	NA	NA	Up
MDG3_I-int:Gypsy:LTR	2969.222539	0.408214013	0.146001431	2.795958988	0.005174597	0.028668311	NA	NA	Up
MDG3_LTR:Gypsy:LTR	580.4770323	0.543439481	0.1252509	4.338806993	1.43E-05	0.000206124	NA	NA	Up
MICROPIA_I-int:Gypsy:LTR	3954.371192	0.893786303	0.145494006	6.143114261	8.09E-10	3.18E-08	NA	NA	Up
MICROPIA_LTR:Gypsy:LTR	391.4999026	1.489617502	0.116188865	12.82065624	1.26E-37	1.23E-34	NA	NA	Up
MINOS:TcMar-Tc1:DNA	100.8929695	0.465180614	0.174590776	2.664405439	0.007712455	0.038539788	NA	NA	Up
Mariner2_DM:TcMar-Tc1:DNA	569.6765828	0.448246897	0.117990158	3.799019376	0.00014527	0.001524054	NA	NA	Up
NINJA_I-int:Pao:LTR	2499.71089	0.517445076	0.165000352	3.13602408	0.001712551	0.011859851	NA	NA	Up
NINJA_LTR:Pao:LTR	149.645448	1.775013215	0.323853167	5.480919732	4.23E-08	1.18E-06	NA	NA	Up
NOF_FB:MULE-NOF:DNA	110.3324626	1.962375972	0.562830358	3.486620691	0.000489165	0.004190103	NA	NA	Up
NOMAD_I-int:Gypsy:LTR	3056.487566	1.031703181	0.122769563	8.403574587	4.33E-17	5.35E-15	NA	NA	Up
NOMAD_LTR:Gypsy:LTR	472.1558997	1.091125538	0.179643957	6.07382265	1.25E-09	4.77E-08	NA	NA	Up
NTS_DM:NTS_DM:Other	49.43255247	2.291492927	0.462747043	4.951934244	7.35E-07	1.49E-05	NA	NA	Up
OSVALDO_I-int:Gypsy:LTR	486.469968	0.707872661	0.159842975	4.428550337	9.49E-06	0.000144008	NA	NA	Up
PROTOP:P:DNA	3945.576315	0.83880538	0.186908922	4.487776019	7.20E-06	0.000113302	NA	NA	Up
PROTOP_A:P:DNA	4659.687601	0.439275364	0.13994463	3.138922615	0.001695702	0.01177928	NA	NA	Up
PROTOP_B:P:DNA	4673.570339	0.371257013	0.129338995	2.87041827	0.004099292	0.023817579	NA	NA	Up
QUASIMODO2-I_DM:Gypsy:LTR	5796.961567	0.627501261	0.211737547	2.963580473	0.003040825	0.018790355	NA	NA	Up
QUASIMODO2-LTR_DM:Gypsy:LTR	241.0891473	0.579464155	0.196378696	2.950748557	0.003170049	0.019396567	NA	NA	Up
QUASIMODO_I-int:Gypsy:LTR	11174.26106	0.463579375	0.181730793	2.550912636	0.010744125	0.049940152	NA	NA	Up
QUASIMODO_LTR:Gypsy:LTR	2286.907137	0.713730474	0.154950193	4.606192862	4.10E-06	6.91E-05	NA	NA	Up
R1_DM:R1:LINE	33674.07606	0.708269571	0.192446214	3.680350771	0.000232913	0.002255443	NA	NA	Up
R2_DM:R2:LINE	6279.181	1.643460353	0.17555391	9.361570767	7.86E-21	1.56E-18	NA	NA	Up
ROOA_I-int:Pao:LTR	5044.349955	0.479125275	0.140392287	3.412760673	0.000643084	0.005267602	NA	NA	Up
ROOA_LTR:Pao:LTR	523.7800946	0.531942269	0.13020862	4.085307621	4.40E-05	0.00055273	NA	NA	Up
ROVER-I_DM:Gypsy:LTR	8573.085261	1.364580797	0.241581476	5.648532414	1.62E-08	5.09E-07	NA	NA	Up
ROVER-LTR_DM:Gypsy:LTR	196.1898189	1.043730981	0.338353518	3.084735121	0.002037335	0.013587519	NA	NA	Up
S2_DM:TcMar-Tc1:DNA	294.9826766	0.614979315	0.147180167	4.178411577	2.94E-05	0.000384449	NA	NA	Up
STALKER4_LTR:Gypsy:LTR	1484.319516	0.612281139	0.149616032	4.092349792	4.27E-05	0.000537681	NA	NA	Up
Stalker2_LTR:Gypsy:LTR	626.0723298	0.543437834	0.186741782	2.910103079	0.003613096	0.021478321	NA	NA	Up
TABOR_I-int:Gypsy:LTR	2396.381054	1.51443905	0.246988699	6.131612736	8.70E-10	3.38E-08	NA	NA	Up
TABOR_LTR:Gypsy:LTR	63.24685149	1.16292198	0.309047191	3.762926877	0.000167936	0.001719748	NA	NA	Up
TAHRE:Jockey:LINE	3190.015459	0.722487088	0.224167129	3.222984081	0.001268626	0.009312313	NA	NA	Up
TC1_DM:TcMar-Tc1:DNA	1062.026764	0.450678628	0.135256339	3.332033314	0.000862139	0.006769416	NA	NA	Up
TIRANT_LTR:Gypsy:LTR	407.0778396	-0.344914476	0.131058787	-2.631753916	0.008494537	0.041586035	NA	NA	Down
TLD2:Gypsy:LTR	1720.682309	0.815771386	0.218174404	3.739079248	0.000184696	0.001866178	NA	NA	Up
TOM_I-int:Gypsy:LTR	1331.785838	1.403213489	0.193358634	7.257051105	3.96E-13	2.86E-11	NA	NA	Up
TRANSIB2:CMC-Transib:DNA	1490.495312	0.739314135	0.148784997	4.96900997	6.73E-07	1.38E-05	NA	NA	Up
TRANSIB3:CMC-Transib:DNA	318.7212471	1.190211543	0.201255308	5.913938628	3.34E-09	1.18E-07	NA	NA	Up
TRANSPAC_I-int:Gypsy:LTR	4500.86004	0.509565594	0.16018329	3.181140779	0.001466963	0.010514898	NA	NA	Up
TRANSPAC_LTR:Gypsy:LTR	1643.401093	0.432088788	0.127320095	3.393720273	0.000689501	0.005600969	NA	NA	Up
TV1I:Gypsy:LTR	2108.628435	0.664353912	0.156511094	4.244772025	2.19E-05	0.000301548	NA	NA	Up
Transib5:CMC-Transib:DNA	440.2405223	0.996064718	0.182988995	5.443303944	5.23E-08	1.40E-06	NA	NA	Up
Ulysses_I-int:Gypsy:LTR	210.0814216	0.685891769	0.207217401	3.310010478	0.000932925	0.007223187	NA	NA	Up
ZAM_I-int:Gypsy:LTR	2706.401689	0.569583311	0.198568459	2.868448058	0.004124909	0.023900892	NA	NA	Up
ZAM_LTR:Gypsy:LTR	286.3386978	0.516428777	0.188512062	2.739499906	0.006153273	0.03243894	NA	NA	Up
