# Supplementary material for: Lysine-36 of Drosophila histone H3.3 supports adult longevity
Source: G3 (Bethesda). 2024 Feb 16;14(4):jkae030. doi: 10.1093/g3journal/jkae030 (PMC10989886; doi:10.1093/g3journal/jkae030)
Supplement: jkae030_Supplementary_Data [file jkae030_supplementary_data.zip › Table_S3_G3-2024-404848.csv]

TE subtype	baseMean	log2FoldChange	lfcSE	stat	pvalue	padj	Enrichment
ROO_I-int	191416.3612	-0.571616576	0.083603475	-6.837234681	8.07E-12	1.01E-10	Down
DNAREP1_DM	93838.00183	-0.38028958	0.058113588	-6.543901242	5.99E-11	6.13E-10	Down
HOBO	2549.852442	-0.406304201	0.054184957	-7.498468664	6.46E-14	1.45E-12	Down
DMRT1B	26498.09183	-0.204961836	0.088953794	-2.304138222	0.021214886	0.039125814	Down
Galileo_DM	1107.462905	-0.315947577	0.082518042	-3.828830269	0.000128754	0.000381179	Down
DMRP1	251.318857	-0.6796509	0.096984572	-7.007824879	2.42E-12	3.20E-11	Down
NOMAD_LTR	2034.703176	0.459460782	0.161948277	2.837083486	0.004552771	0.009849744	Up
NOMAD_I-int	5824.560976	0.858483041	0.066954419	12.82190255	1.24E-37	1.39E-35	Up
PROTOP_B	9742.294189	-0.155864382	0.050946532	-3.059371759	0.002218017	0.005366171	Down
TRANSIB2	2373.362413	0.297147088	0.068280568	4.351854376	1.35E-05	4.75E-05	Up
TABOR_I-int	10598.42748	0.997632473	0.18628899	5.35529487	8.54E-08	4.69E-07	Up
Copia_LTR	4374.921794	0.4262205	0.127388048	3.345843728	0.000820326	0.002171452	Up
TART_B1	1369.651279	-0.652514956	0.117055928	-5.574386271	2.48E-08	1.59E-07	Down
BS2	3734.285888	0.382060881	0.087091071	4.386912215	1.15E-05	4.11E-05	Up
XDMR	403.1137764	-0.716733682	0.162121372	-4.420969749	9.83E-06	3.57E-05	Down
HETRP_DM	768.2468026	-0.630965579	0.214438652	-2.94240602	0.003256726	0.007477178	Down
HMSBEAGLE_I-int	89838.07653	-1.033150508	0.180047849	-5.738199682	9.57E-09	6.73E-08	Down
POGON1	442.1505289	-0.95166712	0.129029486	-7.375578622	1.64E-13	3.07E-12	Down
QUASIMODO_LTR	4622.098178	0.509776825	0.088377538	5.768171835	8.01E-09	5.82E-08	Up
FB4_DM	10137.4863	-0.350456012	0.066666777	-5.256831482	1.47E-07	7.33E-07	Down
TRANSPAC_LTR	9001.223433	-0.437181716	0.182926643	-2.389929148	0.016851623	0.032406968	Down
S_DM	5337.381343	-0.644186386	0.082630783	-7.795961279	6.39E-15	1.80E-13	Down
Gypsy11_I-int	1957.416508	-0.436012166	0.097103786	-4.490166467	7.12E-06	2.67E-05	Down
BARI1	812.6569467	-0.392180482	0.092422287	-4.243354027	2.20E-05	7.51E-05	Down
G5A_DM	2491.611386	-0.253393203	0.04549001	-5.570304384	2.54E-08	1.59E-07	Down
BS3_DM	1441.690608	0.408985517	0.095129536	4.29924851	1.71E-05	5.93E-05	Up
Transib-N1_DM	273.680228	-0.412415504	0.077108641	-5.348499174	8.87E-08	4.75E-07	Down
PROTOP_A	7759.887406	-0.198435239	0.06979241	-2.843220883	0.004466011	0.009811016	Down
MICROPIA_I-int	11651.56067	0.330726227	0.057924836	5.70957555	1.13E-08	7.72E-08	Up
DOC3_DM	60178.51776	-0.369568697	0.068862351	-5.366774344	8.02E-08	4.51E-07	Down
DOC4_DM	5175.746101	-0.333537058	0.065275852	-5.109654628	3.23E-07	1.55E-06	Down
I_DM	63311.29337	0.714578198	0.107208659	6.665303005	2.64E-11	2.97E-10	Up
POGO	1330.625723	-0.272728787	0.070038186	-3.894001326	9.86E-05	0.00029981	Down
MDG3_I-int	21059.48295	-0.224908228	0.082972191	-2.710645893	0.00671523	0.014120811	Down
Gypsy6A_LTR	1580.196641	0.106904472	0.04272955	2.501886225	0.012353362	0.024381635	Up
PROTOP	6975.199984	0.359552629	0.156502641	2.297422114	0.021594701	0.039502503	Up
G4_DM	1795.507678	0.48538451	0.061991255	7.829886834	4.88E-15	1.57E-13	Up
G_DM	6583.302966	0.444906042	0.061928698	7.184165958	6.76E-13	1.01E-11	Up
TC1-2_DM	2375.505455	-0.518383106	0.086070659	-6.022762134	1.71E-09	1.33E-08	Down
Transib5	1058.446071	0.313762391	0.12134806	2.585639932	0.009719841	0.019604184	Up
Jockey2	1349.938908	-0.224221885	0.057390786	-3.906931737	9.35E-05	0.00028811	Down
HELENA_RT	525.0022109	0.497293271	0.165146015	3.011233853	0.002601884	0.006162356	Up
Invader3_LTR	581.5231268	0.366615517	0.082669395	4.434718762	9.22E-06	3.40E-05	Up
Invader4_LTR	363.1317148	0.488823039	0.123376441	3.962045225	7.43E-05	0.000235491	Up
Invader3_I-int	11140.78968	0.385800601	0.07029798	5.488075184	4.06E-08	2.41E-07	Up
GTWIN_LTR	931.1190453	-0.502840938	0.148138027	-3.39440822	0.000687771	0.001842243	Down
Invader2_LTR	2080.916897	-0.282483187	0.081799292	-3.453369562	0.00055363	0.001500804	Down
STALKER4_LTR	1762.956342	0.244059581	0.090864194	2.685981912	0.0072317	0.015066042	Up
DMRT1C	1102.134689	-0.66519679	0.138291539	-4.810104772	1.51E-06	6.53E-06	Down
MAX_I-int	7764.573993	0.957395263	0.226287504	4.230879947	2.33E-05	7.82E-05	Up
TIRANT_LTR	887.5162177	-0.985033282	0.133163736	-7.397158624	1.39E-13	2.85E-12	Down
TIRANT_I-int	4868.674641	-0.457135484	0.099853348	-4.578068645	4.69E-06	1.85E-05	Down
Baggins1	4427.755966	0.527044426	0.177259192	2.973298143	0.002946181	0.006905112	Up
Mariner2_DM	735.4985138	-0.184148064	0.080875291	-2.276938504	0.022789898	0.041021817	Down
IDEFIX_LTR	2413.536474	0.861961626	0.082687347	10.42434737	1.92E-25	1.08E-23	Up
IDEFIX_I-int	21529.13863	0.717229613	0.155459244	4.613618288	3.96E-06	1.59E-05	Up
BATUMI_I-int	15372.95931	1.089501861	0.140768327	7.739680394	9.97E-15	2.49E-13	Up
Gypsy4_I-int	34224.47328	0.411590576	0.11412897	3.606363699	0.000310518	0.000873331	Up
MAX_LTR	787.4469977	1.032775355	0.213337185	4.841047082	1.29E-06	5.81E-06	Up
Gypsy12A_LTR	4250.093312	0.606064051	0.109805584	5.519428309	3.40E-08	2.07E-07	Up
Gypsy1-LTR_DM	3102.117997	-1.193770968	0.321808226	-3.709572574	0.000207609	0.000598873	Down
CIRCE	2414.356184	0.828532246	0.359040025	2.307631985	0.021019614	0.039125814	Up
Gypsy8_I-int	7096.029753	-0.193249664	0.047870599	-4.036917584	5.42E-05	0.000176602	Down
BURDOCK_LTR	1730.82946	-0.756735639	0.159287328	-4.750758576	2.03E-06	8.60E-06	Down
NINJA_LTR	254.4174851	1.512808029	0.308609413	4.902015192	9.49E-07	4.36E-06	Up
DIVER2_I-int	5835.072458	-0.212283669	0.040363307	-5.259323031	1.45E-07	7.33E-07	Down
G3_DM	1538.320897	-0.276320044	0.111073902	-2.487713475	0.012856727	0.025154465	Down
Bica_LTR	131.3105293	1.247118194	0.173434672	7.190708627	6.45E-13	1.01E-11	Up
Bica_I-int	5765.165085	0.979930191	0.096692764	10.13447282	3.88E-24	1.75E-22	Up
OSVALDO_I-int	505.0249191	0.210472077	0.076732412	2.742935756	0.00608926	0.012925315	Up
Invader6_I-int	8069.494186	0.323200804	0.097019378	3.33130154	0.000864409	0.002245755	Up
TLD2	4594.025861	0.720710513	0.224282899	3.213399302	0.001311738	0.003208055	Up
Invader2_I-int	24524.96264	-0.320546663	0.124037589	-2.584270341	0.009758527	0.019604184	Down
Gypsy3_I-int	1054.795832	0.618184419	0.133945856	4.615181382	3.93E-06	1.59E-05	Up
Gypsy12_LTR	6111.238164	0.636771803	0.067667529	9.410300775	4.95E-21	1.86E-19	Up
Gypsy4_LTR	841.7783238	-0.704989962	0.12548439	-5.618148687	1.93E-08	1.28E-07	Down
Gypsy12_I-int	3485.904931	0.489298664	0.108409159	4.513443984	6.38E-06	2.47E-05	Up
MDG1_I-int	12613.03964	0.492829602	0.148295781	3.323288075	0.00088963	0.002274622	Up
Gypsy7_I-int	2876.541072	-0.322685215	0.124498002	-2.591890719	0.009545009	0.019523881	Down
FROGGER_LTR	27.9792864	1.100788802	0.391085396	2.814701886	0.00488225	0.010461964	Up
FROGGER_I-int	445.5451674	0.700203706	0.201574751	3.473667725	0.000513396	0.00140871	Up
Invader5_I-int	70.27790812	0.762436135	0.320514237	2.37879023	0.017369557	0.033119919	Up
Invader5_LTR	17.32172073	1.086554444	0.375119627	2.896554501	0.003772851	0.008488915	Up
TRANSIB3	499.1075811	0.559818742	0.089410176	6.261241938	3.82E-10	3.31E-09	Up
FW3_DM	679.43006	0.292280822	0.07563908	3.864150961	0.000111476	0.000334429	Up
Gypsy2-LTR_DM	419.8388097	0.379073496	0.100304036	3.779244691	0.000157305	0.000459657	Up
STALKER4_I-int	25632.99987	-0.569259429	0.094709214	-6.01060239	1.85E-09	1.39E-08	Down
DOC5_DM	3237.786277	0.640438943	0.08861043	7.227579651	4.92E-13	8.51E-12	Up
Chimpo_LTR	131.1707015	0.847801934	0.230427597	3.679255199	0.000233916	0.000666217	Up
Chimpo_I-int	3430.689326	0.57969496	0.088891885	6.521348482	6.97E-11	6.82E-10	Up
DIVER_I-int	3969.171038	-0.241864044	0.102562926	-2.358201484	0.018363723	0.034721325	Down
DM1731_I-int	26849.57868	-0.552491821	0.165911843	-3.330032458	0.000868359	0.002245755	Down
TV1I	2625.679764	0.2791152	0.092370441	3.021693929	0.002513646	0.006016705	Up
LOOPER1_DM	755.4246743	-0.420628332	0.069710786	-6.033906062	1.60E-09	1.29E-08	Down
BEL_I-int	41098.38734	0.486020342	0.148547571	3.271816138	0.00106859	0.002671476	Up
MICROPIA_LTR	925.9557485	1.259785291	0.092337293	13.64329895	2.21E-42	4.98E-40	Up
R1-2_DM	442.8933908	-0.28160401	0.086544436	-3.253866125	0.001138459	0.002814872	Down
TOM_I-int	1815.939515	0.994278123	0.149524634	6.649594076	2.94E-11	3.15E-10	Up
ROOA_LTR	991.0980114	-0.261856146	0.090283403	-2.900379646	0.003727109	0.008470703	Down
Gypsy9_I-int	1037.106999	0.357749783	0.067611174	5.291281952	1.21E-07	6.36E-07	Up
Gypsy5_I-int	4635.68224	0.593238906	0.115104244	5.153927282	2.55E-07	1.25E-06	Up
ACCORD2_LTR	317.2625323	0.313832504	0.106137985	2.956834956	0.003108144	0.007209613	Up
ACCORD2_I-int	2186.210812	0.806106971	0.119644477	6.737519309	1.61E-11	1.91E-10	Up
XDMR_DM	91.75992572	-0.769814787	0.154692053	-4.976433969	6.48E-07	3.04E-06	Down
DIVER_LTR	302.8454282	-0.455937107	0.184406169	-2.472461248	0.013418626	0.026027507	Down
DOC6_DM	3184.849222	-0.33444148	0.084915598	-3.938516449	8.20E-05	0.000256209	Down
ROVER-LTR_DM	529.0599719	0.697424598	0.195884413	3.560388433	0.000370307	0.001028629	Up
DMTOM1_LTR	367.544245	0.313032374	0.094390517	3.316354049	0.000912002	0.002305623	Up
DM412B_LTR	3194.012078	-0.595179659	0.083445411	-7.132563074	9.85E-13	1.39E-11	Down
DM412	6801.457607	-0.183599561	0.079623433	-2.305848341	0.021119108	0.039125814	Down
MDG1_LTR	1283.269847	0.843088986	0.186966797	4.509297895	6.50E-06	2.48E-05	Up
BATUMI_LTR	1108.893127	1.67131191	0.135274851	12.35493441	4.58E-35	3.44E-33	Up
ARS406_DM	42.68429018	-0.536403185	0.18877975	-2.841423334	0.004491265	0.009811016	Down
MARINA	111.6372341	-0.367430169	0.138549706	-2.651973641	0.008002279	0.016518466	Down
Stalker2_I-int	93898.15163	-0.450481024	0.093449888	-4.820562507	1.43E-06	6.32E-06	Down
ROVER-I_DM	44483.52622	0.875258747	0.20854285	4.197021132	2.70E-05	8.95E-05	Up
TART	12837.29956	-0.889500664	0.163784505	-5.430920747	5.61E-08	3.23E-07	Down
Gypsy3_LTR	1221.45516	-0.437327154	0.094019791	-4.651437189	3.30E-06	1.37E-05	Down
HETA	67601.49485	-2.288340084	0.357121096	-6.407742668	1.48E-10	1.38E-09	Down
TRAM_I-int	35.26383136	-0.493921979	0.194108726	-2.544563494	0.010941442	0.021786057	Down
Gypsy9_LTR	90.40645359	0.544028147	0.189883663	2.865060308	0.004169298	0.009288041	Up
NOF_FB	118.8901297	1.142371965	0.286007573	3.994201806	6.49E-05	0.000208648	Up
DMRPR	40.1593317	-0.398515585	0.174807204	-2.279743488	0.022622906	0.041021817	Down
R2_DM	7052.86338	1.141190217	0.185682446	6.145924099	7.95E-10	6.62E-09	Up
MuDR-1_DEl	11.1787805	1.10778702	0.487940943	2.27033012	0.023187561	0.041406359	Up
Rehavkus-1_DY	128.7170811	-1.12250608	0.177908126	-6.309470541	2.80E-10	2.52E-09	Down
